# Supplementary material for: Author Correction: The impact of transposable elements on tomato diversity
Source: Nat Commun. 2021 May 21;12:3203. doi: 10.1038/s41467-021-23578-y (PMC8140128; doi:10.1038/s41467-021-23578-y)
Supplement: Supplementary file 1 — Source data file [file 41467_2021_23578_MOESM1_ESM.xlsx]

## Sheet: Fig1a
Samples used in this study
Sample	tomato_group	SRA	#Reads	%mapped_reads	Coverage(X)	Horizontal_Coverage_at1X	Horizontal_Coverage_at5X	%duplicated_reads
S_lycLA2706	Vintage	ERR418039	156902839	97.01%	40.9547	734557059	728983478	0.011531
S_lycLA2838A	Vintage	ERR418040	138316715	92.34%	33.8722	734389186	727277625	0.025971
S_lycPI406760	Cerasiforme	ERR418041	152007344	95.22%	38.9829	728949334	720302867	0.018081
S_lycLA1090	Cerasiforme	ERR418042	159194082	96.79%	41.3392	734394920	727839204	0.014509
S_lycEA00325	Cerasiforme	ERR418043	152991118	95.54%	39.1604	731685587	723853306	0.019402
S_lycEA00488	Vintage	ERR418044	148277291	97.17%	38.8066	733649989	727455012	0.011811
S_lycEA00375	Cerasiforme	ERR418045	156870578	88.83%	38.3971	707270487	689433714	0.025156
S_lycEA00371	Modern	ERR418046	159503644	96.14%	40.9878	734996744	727814967	0.017264
S_lycLA2463	Vintage	ERR418047	170893193	97.04%	44.6575	734111437	728524449	0.011325
S_lycLYC1969	Vintage	ERR418048	162730259	91.78%	40.8379	715506056	702462670	0.020988
S_lycLYC1738	Vintage	ERR418049	169766060	97.18%	44.2844	734738727	728352529	0.013575
S_lycLYC3476	Cerasiforme	ERR418050	146940636	96.88%	38.3573	733511059	723591737	0.011517
S_lycTR00003	Vintage	ERR418051	166272385	92.08%	42.0101	714121300	699420773	0.019778
S_lycLYC1343	Cerasiforme	ERR418052	178148367	94.47%	45.227	728704057	721602903	0.019078
S_lycLYC3306	Cerasiforme	ERR418053	181401060	93.11%	46.241	717141837	706420455	0.017394
S_lycEA01155	Vintage	ERR418054	160061565	96.45%	41.5577	730756340	716683805	0.015839
S_lycEA01049	Vintage	ERR418055	175858631	96.66%	45.4572	733717110	727712414	0.017802
S_lycLYC3153	Vintage	ERR418056	170321630	97.05%	44.316	733776785	729749024	0.015483
S_lycPI129097	Cerasiforme	ERR418058	161090926	95.55%	41.6603	728935042	720583034	0.012741
S_lycPI272654	Cerasiforme	ERR418059	174541188	95.39%	44.9889	729612418	723717389	0.013657
S_lycEA00990	Vintage	ERR418060	154082565	96.38%	39.9077	733924632	724075352	0.013557
S_corLA0118	Wild_relative	ERR418061	162578377	50.99%	26.6509	554842479	444641961	0.104183
S_lycEA00157	Vintage	ERR418062	170737746	96.22%	44.031	732631827	723435183	0.016692
S_lycEA02054	Modern	ERR418063	175002856	93.79%	44.1712	728948196	719076288	0.01737
S_lycPI303721	Vintage	ERR418064	162686926	95.54%	42.2216	720757290	690439525	0.019636
S_lycLA4451	Cerasiforme	ERR418065	145670130	96.29%	37.7985	730206986	723123556	0.014643
S_lycV710029	Vintage	ERR418066	169461111	95.20%	42.9107	735475078	732374410	0.021099
S_lycPC11029	Vintage	ERR418067	171045824	96.95%	44.4661	734335720	727735466	0.014114
S_lycPI93302	Vintage	ERR418068	178035957	96.65%	46.1864	734913846	729898868	0.013154
S_lycSG16	Vintage	ERR418069	180833651	95.99%	46.6281	734945996	728617048	0.012492
S_lycEA01088	Vintage	ERR418070	175480134	96.81%	45.5471	732958035	723949009	0.015592
S_lycPI203232	Cerasiforme	ERR418071	182982780	96.69%	47.4689	733237469	726281767	0.015316
S_lycPI311117	Cerasiforme	ERR418072	177723477	96.76%	46.1665	734306805	728398966	0.012619
S_lycLA1324	Cerasiforme	ERR418073	155539289	94.14%	39.413	726467833	716208803	0.021831
S_lycPI158760	Vintage	ERR418074	179412419	96.35%	46.3005	734390805	729311018	0.015536
S_lycLA0113	Cerasiforme	ERR418075	160135741	93.28%	40.7643	720728530	712163259	0.015691
S_lycLYC1410	Vintage	ERR418076	164537046	96.59%	42.7476	732471968	723805130	0.014332
S_lycPI169588	Modern	ERR418077	175339764	96.37%	45.1849	733898948	721314777	0.017807
S_lycLYC2962	Pimpinellifolium	ERR418078	175028480	90.85%	43.771	711733368	699158269	0.019426
S_lycLYC2910	Cerasiforme	ERR418079	177456821	97.02%	46.2693	734395230	730223740	0.012839
S_pimLYC2798	Pimpinellifolium	ERR418080	166584955	91.00%	42.023	702495978	675016092	0.024298
S_pimLYC2740	Cerasiforme	ERR418081	175330480	95.76%	45.0538	733049848	727503839	0.01606
S_pimLA1584	Pimpinellifolium	ERR418082	152060183	91.07%	37.6238	715960505	705795096	0.026342
S_pimLA1578	Pimpinellifolium	ERR418083	173129606	91.70%	43.0206	721569673	707483890	0.02061
S_perLA1278	Wild_relative	ERR418084	170539626	51.47%	28.02	546859554	442050193	0.115489
S_chmLA2663	Wild_relative	ERR418085	167702882	59.86%	32.4111	575517668	494110959	0.065603
S_chmLA2695	Wild_relative	ERR418086	172189364	61.37%	33.746	577819378	496200829	0.07155
S_cheLA0483	Cerasiforme	ERR418087	164897619	93.13%	42.1478	715670272	696389477	0.015616
S_lycCGN15820	Cerasiforme	ERR418088	172632459	93.34%	43.4876	720268991	709291915	0.023071
S_cheLA1401	Pimpinellifolium	ERR418089	178121853	93.39%	45.4073	716841346	702628856	0.019749
S_neoLA2133	Wild_relative	ERR418090	177902821	60.74%	33.9223	591420612	504557921	0.06734
S_neoLA0735	Wild_relative	ERR418091	175065533	60.07%	34.7296	562980371	475438553	0.068142
S_arcLA2157	Wild_relative	ERR418092	159920999	59.94%	30.0427	584104345	499984005	0.080512
S_arcLA2172	Wild_relative	ERR418093	171209796	60.57%	32.7555	591298648	514471203	0.063515
S_perLA1954	Wild_relative	ERR418094	176993607	50.92%	28.7777	549530760	447724821	0.117121
S_huaLA1983	Wild_relative	ERR418095	177689323	56.59%	30.58	590015975	503531251	0.098929
S_huaLA1365	Wild_relative	ERR418096	157780152	53.85%	26.2264	563439190	458684495	0.119579
S_chiCGN15532	Wild_relative	ERR418097	159701062	51.41%	25.0078	560691839	451002873	0.136534
S_chiCGN15530	Wild_relative	ERR418098	163904526	51.87%	26.4352	553154699	449291373	0.127282
S_habCGN157591	Wild_relative	ERR418099	168316096	45.85%	27.5639	492352186	384783779	0.10986
S_habPI134418	Wild_relative	ERR418100	169711941	45.92%	27.2357	507972376	394188751	0.106587
S_habCGN157592	Wild_relative	ERR418101	167244395	44.82%	26.1568	511939530	383357017	0.103124
S_habLA1718	Wild_relative	ERR418102	166274694	45.79%	25.4703	526614849	394479348	0.109594
S_habLA1777	Wild_relative	ERR418103	138647984	43.36%	21.5622	490187470	369600343	0.11698
S_habLA0407	Wild_relative	ERR418104	178120929	44.63%	28.5462	495121417	387571795	0.106522
S_habLYC4	Wild_relative	ERR418105	158891614	42.42%	25.5106	467403932	363284838	0.110696
S_penLA1272	Wild_relative	ERR418106	168259074	51.83%	27.8775	550999161	447337871	0.109913
S_penLA0716	Wild_relative	ERR418107	124670022	45.41%	19.4322	509516100	385288987	0.120779
S_huaLA1364	Wild_relative	ERR418108	169876633	51.66%	27.1316	564075985	462579736	0.121841
S_lycEA00940	Cerasiforme	ERR418110	168737997	97.01%	43.9882	732724417	724312456	0.014536
S_lycTR00019	Vintage	ERR418111	154463664	96.79%	40.0641	734139595	728828761	0.015924
S_lycEA01019	Vintage	ERR418112	157123238	96.33%	40.3085	733071824	725490693	0.022047
S_lycTR00020	Vintage	ERR418113	179235624	96.41%	46.2033	735596732	729781714	0.016191
S_lycEA01037	Vintage	ERR418114	163994095	96.12%	41.7814	734605870	726615461	0.023421
S_lycTR00021	Vintage	ERR418115	168382800	96.24%	43.0297	733027250	724896784	0.023539
S_lycTR00022	Vintage	ERR418116	151712691	96.98%	39.3331	733347783	730006221	0.01944
S_lycTR00023	Vintage	ERR418117	169001831	96.70%	43.8168	734978001	727962072	0.013717
S_lycEA01640	Vintage	ERR418118	163342960	96.85%	42.72	731415973	725367791	0.011801
S_lycLA4133	Cerasiforme	ERR418119	149080371	94.77%	37.6513	732536829	722499575	0.022661
S_lycLA1421	Cerasiforme	ERR418120	168897742	93.85%	42.4091	734122845	724610553	0.017027
S_galLA1044	Cerasiforme	ERR418121	154549234	92.99%	38.9915	721838690	710498149	0.020027
S_lycLA1479	Pimpinellifolium	ERR418122	169072920	90.98%	42.1525	713021445	700402891	0.021502
TS-14	Pimpinellifolium	SRR1571027	32740751	92.88%	5.88269	713902696	398306677	0.078832
TS-15	Pimpinellifolium	SRR1572233	26051613	92.53%	5.80891	701149335	384893836	0.153775
TS-16	Pimpinellifolium	SRR1572234	32503044	93.30%	5.97073	705033526	406035052	0.074057
TS-17	Pimpinellifolium	SRR1572235	31988044	91.64%	5.73902	700834111	375978418	0.084679
TS-18	Pimpinellifolium	SRR1572236	32988438	91.29%	5.91154	702322706	390748939	0.080314
TS-19	Pimpinellifolium	SRR1572237	32409890	91.35%	5.9504	699414671	394966729	0.062287
TS-21	Pimpinellifolium	SRR1572239	32034287	91.84%	5.7862	699287476	372625454	0.082381
TS-22	Pimpinellifolium	SRR1572240	31061251	92.45%	5.73285	697621695	364136807	0.070788
TS-23	Pimpinellifolium	SRR1572241	31556006	91.89%	5.88692	690724319	378010413	0.064447
TS-24	Pimpinellifolium	SRR1572242	20987511	90.75%	4.73693	682238022	252640394	0.150022
TS-50	Pimpinellifolium	SRR1572243	29665068	91.27%	7.55606	664572557	452163081	0.071648
TS-77	Pimpinellifolium	SRR1572244	33911325	89.71%	7.85561	691974893	485335395	0.104272
TS-79	Pimpinellifolium	SRR1572245	39640001	88.83%	9.68199	670604405	492439964	0.070097
TS-123	Pimpinellifolium	SRR1572247	27018914	86.19%	7.16615	583196058	302113010	0.095217
TS-144	Pimpinellifolium	SRR1572249	35211925	83.31%	9.3518	517568503	300996981	0.164178
TS-156	Pimpinellifolium	SRR1572251	37512030	90.65%	7.71981	699934594	501822982	0.204622
TS-222	Cerasiforme	SRR1572255	35517174	89.67%	10.027	576706161	390643736	0.086307
TS-244	Pimpinellifolium	SRR1572256	29839541	89.26%	6.77613	696779699	387009914	0.105317
TS-266	Pimpinellifolium	SRR1572258	39246926	85.92%	10.9498	533787309	335204648	0.122628
TS-411	Pimpinellifolium	SRR1572266	33862166	89.96%	8.1318	697606775	505807460	0.068061
TS-413	Pimpinellifolium	SRR1572269	35747174	92.27%	8.57819	703364713	529650727	0.082044
TS-414	Pimpinellifolium	SRR1572270	26115747	89.90%	6.50787	688376542	416674224	0.044298
TS-415	Pimpinellifolium	SRR1572271	40602750	88.57%	9.42622	709443898	575282665	0.069208
TS-416	Pimpinellifolium	SRR1572272	39040059	92.36%	9.14904	709461720	571461823	0.098896
TS-417	Pimpinellifolium	SRR1572273	31421158	88.76%	7.68191	688361353	479279052	0.050718
TS-418	Pimpinellifolium	SRR1572274	29205697	92.42%	7.13499	705599219	456454980	0.066581
TS-419	Pimpinellifolium	SRR1572275	31542786	89.64%	7.42621	704569288	476766200	0.073081
TS-420	Pimpinellifolium	SRR1572276	29378559	90.25%	7.10535	701369859	450165952	0.058981
TS-421	Pimpinellifolium	SRR1572277	30117449	90.18%	7.03102	704563852	435231167	0.086014
TS-422	Pimpinellifolium	SRR1572278	28670275	89.64%	7.03383	689788078	439969328	0.054945
TS-425	Pimpinellifolium	SRR1572281	30538038	87.31%	7.33032	688876075	464747340	0.051803
TS-429	Pimpinellifolium	SRR1572282	36088953	90.50%	8.57245	704392572	537498531	0.074549
TS-434	Pimpinellifolium	SRR1572287	31151692	89.38%	7.46261	699604288	474637579	0.06155
TS-435	Pimpinellifolium	SRR1572288	29668799	90.05%	7.23098	695026803	449221471	0.058293
TS-439	Pimpinellifolium	SRR1572292	34681131	90.14%	8.28373	698906867	504491857	0.072498
TS-440	Pimpinellifolium	SRR1572293	29430439	91.64%	7.04837	707878939	448445696	0.074178
TS-441	Pimpinellifolium	SRR1572294	32922867	89.71%	7.83862	694348391	484163196	0.075789
TS-13	Cerasiforme	SRR1572295	31967225	94.48%	5.93816	711461010	414025632	0.067045
TS-34	Cerasiforme	SRR1572314	40883117	94.51%	8.97711	722892614	625433553	0.158832
TS-35	Cerasiforme	SRR1572315	42151143	96.36%	9.37836	729643524	647508728	0.156538
TS-53	Cerasiforme	SRR1572326	34641872	93.09%	8.14647	715885476	541688256	0.093747
TS-54	Cerasiforme	SRR1572327	22505607	84.92%	5.04576	650695084	247397085	0.132411
TS-56	Cerasiforme	SRR1572328	35855421	93.23%	7.33657	711647444	481690085	0.217571
TS-57	Cerasiforme	SRR1572329	37231678	94.96%	7.65528	717958425	519091417	0.222076
TS-63	Vintage	SRR1572334	35178528	96.30%	5.87907	714902072	386485861	0.37918
TS-64	Cerasiforme	SRR1572335	28718548	94.41%	5.39234	678924839	304237660	0.323984
TS-66	Cerasiforme	SRR1572338	38616524	94.36%	6.57326	702071571	413135696	0.364928
TS-67	Cerasiforme	SRR1572339	37273229	94.82%	6.0969	718746487	421731112	0.379571
TS-71	Cerasiforme	SRR1572343	37717562	94.46%	8.7101	723280559	574779690	0.113721
TS-72	Vintage	SRR1572344	35725517	96.44%	6.78078	723790814	478258770	0.287406
TS-75	Vintage	SRR1572345	37962420	95.61%	8.9927	728536191	588373384	0.096159
TS-83	Cerasiforme	SRR1572346	46431966	95.90%	9.8121	728728084	607064967	0.195292
TS-84	Cerasiforme	SRR1572347	43696125	94.80%	9.10801	723446620	572970238	0.203883
TS-99	Vintage	SRR1572360	42354080	96.01%	4.78863	705690818	261293728	0.584204
TS-105	Cerasiforme	SRR1572361	42135898	94.80%	5.65048	710038454	355451335	0.497291
TS-106	Cerasiforme	SRR1572362	35746785	96.00%	5.53593	713903433	359047278	0.423797
TS-109	Cerasiforme	SRR1572364	41775367	95.28%	5.58167	715641214	366308824	0.497902
TS-120	Cerasiforme	SRR1572371	39643449	95.08%	9.56221	729178279	611720723	0.072508
TS-129	Cerasiforme	SRR1572372	27916425	94.41%	6.88272	713931752	467735209	0.065502
TS-131	Cerasiforme	SRR1572373	25573376	95.49%	6.3958	715347805	435844554	0.062173
TS-138	Modern	SRR1572375	36597411	94.51%	8.59579	720739162	563493574	0.103816
TS-148	Cerasiforme	SRR1572376	28454608	93.05%	7.0796	706441977	461942541	0.054741
TS-154	Cerasiforme	SRR1572378	33629478	94.08%	8.20376	724113362	549590438	0.060211
TS-158	Cerasiforme	SRR1572379	49693204	93.86%	11.1609	724130431	642590208	0.131974
TS-165	Cerasiforme	SRR1572380	33131989	95.82%	7.28688	729624524	549266915	0.162042
TS-187	Cerasiforme	SRR1572383	34354431	95.74%	5.59937	707624990	356118064	0.397341
TS-189	Cerasiforme	SRR1572384	33643947	94.73%	6.34356	718921594	431596276	0.284174
TS-202	Cerasiforme	SRR1572385	35716706	84.19%	8.49896	571315306	329615838	0.179493
TS-205	Cerasiforme	SRR1572386	42937236	92.74%	4.6676	698896990	256320336	0.589891
TS-213	Vintage	SRR1572389	32071916	95.64%	7.66466	720969677	518773649	0.098611
TS-221	Cerasiforme	SRR1572392	28897252	89.13%	6.27719	685478030	339426595	0.154999
TS-229	Cerasiforme	SRR1572397	33539226	94.59%	8.13802	725322243	552295429	0.067539
TS-231	Modern	SRR1572400	39281655	95.18%	7.3609	714674302	504990558	0.296087
TS-240	Cerasiforme	SRR1572404	38918481	91.31%	6.31521	701269795	353226493	0.375897
TS-243	Cerasiforme	SRR1572405	32186126	95.50%	5.04786	717543307	329650184	0.410623
TS-247	Cerasiforme	SRR1572406	42177541	95.24%	8.46887	723081024	586724556	0.23689
TS-248	Cerasiforme	SRR1572407	34819058	93.57%	7.60766	715384183	519492911	0.164355
TS-250	Cerasiforme	SRR1572408	38807052	96.01%	8.15839	728959861	565914236	0.201408
TS-252	Vintage	SRR1572409	32841436	96.25%	7.2124	725345791	503182773	0.172112
TS-254	Cerasiforme	SRR1572410	25463255	95.48%	5.67542	710979243	375455732	0.169736
TS-258	Cerasiforme	SRR1572413	30681871	93.19%	6.73908	711182255	416523423	0.156949
TS-262	Cerasiforme	SRR1572416	30435032	92.98%	7.38109	723448880	498268621	0.054411
TS-271	Vintage	SRR1572417	31598011	91.62%	9.57413	532994266	330825354	0.110196
TS-273	Cerasiforme	SRR1572418	31305254	93.85%	6.53897	715682671	435356923	0.203174
TS-280	Cerasiforme	SRR1572419	32450874	96.12%	7.6782	728519531	555315487	0.102475
TS-284	Cerasiforme	SRR1572424	33911423	95.82%	4.16656	696986866	203537763	0.552861
TS-287	Cerasiforme	SRR1572426	38829546	93.47%	4.23175	675965575	186900882	0.605612
TS-294	Vintage	SRR1572430	45100513	95.01%	3.87697	664630443	154702558	0.699194
TS-299	Cerasiforme	SRR1572435	29638279	94.05%	6.41112	727002625	476515546	0.16262
TS-302	Cerasiforme	SRR1572439	35797300	95.19%	7.65304	727010070	531224427	0.181652
TS-304	Cerasiforme	SRR1572442	27976474	95.10%	6.95749	718932887	473748574	0.05934
TS-423	Cerasiforme	SRR1572443	28355412	92.53%	6.97644	707569463	435207964	0.058605
TS-427	Cerasiforme	SRR1572446	24708018	91.86%	6.13101	706132473	407712877	0.045598
TS-430	Cerasiforme	SRR1572449	36043376	92.75%	8.61391	719030907	525772100	0.072552
TS-431	Cerasiforme	SRR1572450	33053081	93.09%	8.02112	719367400	532268083	0.061432
TS-436	Cerasiforme	SRR1572451	28061393	94.01%	6.85073	725189568	479787454	0.0577
TS-1	Modern	SRR1572452	34236150	96.72%	6.51248	726373787	477083090	0.047163
TS-2	Vintage	SRR1572453	31251247	96.28%	5.89028	719432266	404615402	0.060565
TS-3	Modern	SRR1572454	34860050	95.76%	6.63871	718323882	471775712	0.047255
TS-4	Modern	SRR1572455	32696650	95.47%	6.18381	716331765	431149480	0.053408
TS-5	Vintage	SRR1572456	34802765	96.72%	6.59775	725057106	477806880	0.052141
TS-6	Vintage	SRR1572457	27955118	96.62%	5.41961	717183982	369651755	0.040043
TS-7	Vintage	SRR1572458	32265845	95.32%	5.93798	719726392	422615046	0.073237
TS-8	Modern	SRR1572459	32761937	96.22%	6.15591	722568727	449909843	0.058995
TS-9	Vintage	SRR1572460	31998972	96.76%	6.03745	725129638	434813821	0.05693
TS-10	Vintage	SRR1572461	38680247	94.41%	8.49899	729542967	551974884	0.144003
TS-11	Vintage	SRR1572462	31715170	93.46%	5.96629	700602991	413426491	0.059499
TS-12	Vintage	SRR1572463	31978971	93.36%	5.93217	702707852	409958274	0.068694
TS-42	Vintage	SRR1572465	42734795	95.93%	8.88688	730179810	585898420	0.206488
TS-43	Vintage	SRR1572466	28312748	96.44%	6.55763	725076600	478347924	0.128953
TS-44	Vintage	SRR1572467	40649760	95.76%	8.89389	726932694	578839618	0.168217
TS-45	Modern	SRR1572468	26605401	95.36%	6.24624	714859530	418125361	0.119403
TS-46	Vintage	SRR1572469	27078083	95.56%	6.68626	728900100	488538808	0.057596
TS-47	Vintage	SRR1572470	31044167	95.68%	7.22955	724917304	504444843	0.117307
TS-48	Cerasiforme	SRR1572471	30333463	92.21%	7.24987	717632068	500949374	0.069273
TS-51	Vintage	SRR1572474	25239035	95.51%	5.71851	708992861	376791696	0.158618
TS-52	Vintage	SRR1572475	28428755	86.17%	7.40875	561379472	320246199	0.140839
TS-55	Vintage	SRR1572476	36796814	94.68%	8.3904	724800904	560068611	0.125975
TS-58	Vintage	SRR1572477	42841149	96.38%	8.00423	722453365	541432281	0.299101
TS-59	Cerasiforme	SRR1572478	36746826	94.93%	7.69345	711212871	503278551	0.214702
TS-60	Vintage	SRR1572479	29738669	96.32%	6.17948	707518168	401062224	0.236309
TS-69	Cerasiforme	SRR1572482	28443142	95.47%	7.08274	724594913	482015716	0.053482
TS-73	Vintage	SRR1572483	35714698	95.00%	6.9389	700636173	435596417	0.282485
TS-74	Cerasiforme	SRR1572484	26264524	94.13%	6.29613	705631665	416194003	0.100728
TS-76	Vintage	SRR1572485	35371369	95.62%	8.39667	726430484	564218162	0.095429
TS-78	Modern	SRR1572486	38568074	95.29%	9.28165	723589138	583694069	0.085052
TS-80	Vintage	SRR1572487	34964720	92.22%	7.94157	642558734	403582892	0.20114
TS-81	Vintage	SRR1572488	31355367	96.42%	7.44218	723356170	515050627	0.109148
TS-82	Vintage	SRR1572489	29675046	88.24%	6.41924	593591759	283808439	0.265528
TS-85	Modern	SRR1572490	41446044	95.31%	7.65929	723086615	507948760	0.298542
TS-89	Vintage	SRR1572495	37822451	95.80%	6.37533	715579766	417971021	0.36938
TS-90	Vintage	SRR1572496	48040221	95.54%	6.6051	720125067	431199176	0.47985
TS-93	Vintage	SRR1572497	32790662	95.46%	5.36995	713703039	338726053	0.387308
TS-95	Vintage	SRR1572498	35705411	93.97%	8.64084	729912605	588672787	0.059377
TS-100	Vintage	SRR1572499	47200811	96.02%	10.7681	731110509	640427357	0.130038
TS-103	Vintage	SRR1572504	38457819	95.39%	6.2307	717321717	426270951	0.390324
TS-104	Modern	SRR1572505	37228653	94.82%	4.85829	706408158	275130797	0.51363
TS-108	Modern	SRR1572506	23184310	88.02%	5.44519	585190340	213523586	0.210737
TS-110	Vintage	SRR1572507	33544567	94.94%	4.47339	696516240	195460653	0.509764
TS-112	Vintage	SRR1572510	47680880	90.11%	6.11603	725475198	434888852	0.483329
TS-113	Vintage	SRR1572511	36395089	95.79%	4.66096	707407037	270681667	0.526768
TS-114	Vintage	SRR1572512	27504680	94.60%	3.87432	685343895	170463231	0.489479
TS-115	Modern	SRR1572513	41102866	88.29%	9.13856	666698437	443363048	0.146189
TS-117	Vintage	SRR1572514	28610182	95.43%	4.88365	705350535	290007587	0.368759
TS-127	Cerasiforme	SRR1572524	26260820	92.14%	6.46681	710011542	433874863	0.050298
TS-128	Modern	SRR1572525	32012069	95.05%	7.88178	721639788	525373771	0.064692
TS-132	Vintage	SRR1572527	30633839	91.18%	7.1412	726027987	505099101	0.0688
TS-135	Vintage	SRR1572530	31948053	94.70%	7.68782	724057008	502421637	0.074927
TS-137	Vintage	SRR1572532	46773573	93.42%	6.33725	719023861	427186707	0.477754
TS-139	Vintage	SRR1572533	42090663	94.86%	8.57641	727555745	566238480	0.215168
TS-140	Modern	SRR1572534	33918401	94.32%	8.13339	725820652	548767468	0.075145
TS-141	Modern	SRR1572535	47978132	94.78%	9.25663	727035086	589303722	0.258686
TS-142	Vintage	SRR1572536	42707047	95.99%	8.22554	724847916	542227870	0.272078
TS-152	Vintage	SRR1572545	27080451	95.26%	6.7574	717249441	449270958	0.059564
TS-155	Vintage	SRR1572548	35891255	80.51%	6.66646	540331028	217943579	0.363652
TS-157	Vintage	SRR1572549	36780978	92.59%	3.95341	657053105	152981495	0.618192
TS-159	Vintage	SRR1572550	37884159	95.18%	6.78311	721606606	465956816	0.320763
TS-160	Vintage	SRR1572551	37969189	95.29%	7.85648	723747431	532790399	0.210571
TS-161	Vintage	SRR1572552	37576338	93.90%	7.03517	723092384	495479235	0.278723
TS-162	Vintage	SRR1572553	32461066	95.37%	4.87317	708280280	292373041	0.442296
TS-167	Vintage	SRR1572558	31831754	87.92%	5.97721	646599419	271953279	0.306673
TS-168	Modern	SRR1572559	34877267	95.64%	5.87498	715559547	377359841	0.369581
TS-169	Vintage	SRR1572560	35765662	96.25%	4.54599	705611812	253017770	0.533585
TS-170	Vintage	SRR1572561	30803678	96.13%	5.11763	716358528	320422142	0.38047
TS-172	Vintage	SRR1572564	38529623	95.93%	7.11073	722843978	493226920	0.304056
TS-173	Vintage	SRR1572565	38032396	95.45%	7.926	724895811	531623989	0.207128
TS-174	Vintage	SRR1572566	40554992	95.68%	7.3426	720251163	497512001	0.315663
TS-175	Vintage	SRR1572567	35833416	91.18%	6.10539	681042422	377287456	0.363299
TS-176	Vintage	SRR1572568	44434358	84.77%	8.15993	572672797	302299748	0.360859
TS-177	Vintage	SRR1572569	32520547	96.26%	5.93142	710782228	389276383	0.326336
TS-178	Vintage	SRR1572570	41113580	96.10%	4.28952	689909946	209499581	0.625292
TS-180	Vintage	SRR1572573	29732029	96.02%	4.55613	697401197	235165730	0.443251
TS-183	Vintage	SRR1572574	43651247	96.15%	4.44526	697788958	240943866	0.630172
TS-184	Cerasiforme	SRR1572575	27650944	95.68%	5.66818	717634748	381565846	0.230682
TS-186	Modern	SRR1572578	31967402	93.02%	7.32753	716285402	466793940	0.112621
TS-190	Modern	SRR1572582	37137493	94.01%	6.66871	718010237	462238376	0.313925
TS-191	Vintage	SRR1572583	33446932	94.40%	7.2493	722553582	491136440	0.169527
TS-192	Vintage	SRR1572584	36710020	96.65%	6.80733	724587709	480393358	0.304625
TS-193	Vintage	SRR1572585	32322921	94.78%	6.77556	716684587	450441352	0.206928
TS-194	Vintage	SRR1572586	30588042	95.13%	6.04648	709770536	381374807	0.260432
TS-196	Cerasiforme	SRR1572588	32118498	90.94%	10.0802	526970126	338742239	0.084917
TS-197	Vintage	SRR1572589	38228724	94.68%	6.54306	716080670	444615203	0.35238
TS-198	Vintage	SRR1572590	30614783	96.48%	5.37474	708339163	341566098	0.355299
TS-201	Vintage	SRR1572593	29086923	95.98%	6.25763	722080864	443699249	0.190492
TS-203	Vintage	SRR1572594	28520816	95.55%	6.18648	718595023	415949723	0.182701
TS-204	Vintage	SRR1572595	44601603	94.87%	9.58798	730477169	600665203	0.166308
TS-210	Vintage	SRR1572597	46769827	92.54%	9.11839	714777549	567126341	0.23861
TS-211	Vintage	SRR1572598	28262806	91.31%	6.91112	692475714	456506727	0.072209
TS-214	Cerasiforme	SRR1572601	35822838	90.95%	10.1152	585187283	391858784	0.088904
TS-220	Cerasiforme	SRR1572607	49006178	92.62%	3.73865	648160273	122672044	0.732791
TS-225	Vintage	SRR1572610	43668194	93.88%	3.71418	666800947	137981521	0.696977
TS-234	Vintage	SRR1572616	25250242	96.55%	5.00555	699356805	316484847	0.281807
TS-236	Vintage	SRR1572618	23104524	95.73%	3.509	629469697	122651891	0.500329
TS-239	Modern	SRR1572620	24614082	93.77%	4.22038	697827606	218060989	0.361738
TS-242	Cerasiforme	SRR1572623	26173363	94.38%	6.25925	719822365	441659992	0.08672
TS-245	Modern	SRR1572624	35122043	95.75%	7.78361	728225428	558808971	0.156834
TS-246	Vintage	SRR1572625	33253177	96.17%	4.92038	716008414	311750084	0.448991
TS-249	Cerasiforme	SRR1572626	29652192	95.85%	7.08537	721729408	483498367	0.099668
TS-251	Vintage	SRR1572627	31732515	96.41%	6.3333	725080308	460415140	0.249258
TS-253	Modern	SRR1572628	24198345	94.91%	5.43062	705282179	328059316	0.165014
TS-255	Vintage	SRR1572629	38031941	95.14%	9.30614	728114648	593242960	0.062979
TS-256	Cerasiforme	SRR1572630	37606781	94.44%	8.59022	722475282	553494700	0.122249
TS-259	Vintage	SRR1572631	24596529	94.78%	6.18651	718035135	420699110	0.046659
TS-261	Vintage	SRR1572632	32007578	95.18%	7.5712	723593421	489491757	0.096051
TS-282	Vintage	SRR1572654	29847761	95.80%	7.00173	725347016	491514890	0.109582
TS-285	Vintage	SRR1572655	39204232	94.96%	3.76608	677933550	151763341	0.656892
TS-292	Modern	SRR1572657	27180190	86.20%	6.58423	595532138	281236099	0.153026
TS-293	Vintage	SRR1572658	30995326	95.65%	7.59825	730075923	556756588	0.063796
TS-296	Cerasiforme	SRR1572659	34747243	93.88%	8.06809	719055522	501321226	0.10349
TS-409	Cerasiforme	SRR1572666	39508515	92.46%	9.42928	709480513	561708148	0.081923
TS-305	Vintage	SRR1572667	28256005	93.81%	6.59276	713313757	399551562	0.109521
TS-306	Vintage	SRR1572668	26778369	93.84%	6.21301	713600786	379769046	0.116074
TS-308	Vintage	SRR1572671	31561134	91.88%	7.47468	721567505	485144383	0.068553
TS-309	Vintage	SRR1572672	27769927	89.84%	6.75037	694238384	415178327	0.059859
TS-310	Vintage	SRR1572673	28095079	91.90%	6.51894	720497411	418539373	0.08914
TS-311	Vintage	SRR1572674	24652949	91.28%	5.95022	710276464	369151217	0.06036
TS-312	Vintage	SRR1572675	25851909	89.20%	6.18439	694475144	386010571	0.067205
TS-313	Vintage	SRR1572676	28106610	91.95%	6.68968	719808006	441307195	0.067677
TS-314	Vintage	SRR1572677	41790807	90.62%	9.42546	723300684	583520428	0.096573
TS-315	Vintage	SRR1572678	45416520	92.26%	10.2203	733040063	630246553	0.104561
TS-316	Vintage	SRR1572679	52063911	93.79%	11.7482	732833399	650277216	0.114625
TS-317	Modern	SRR1572680	49032447	93.63%	11.0594	725925121	627904970	0.12249
TS-318	Modern	SRR1572681	36218671	93.20%	8.63182	724293578	544307222	0.073028
TS-319	Modern	SRR1572682	32626596	93.29%	7.53194	721992116	496895572	0.104983
TS-320	Modern	SRR1572683	27071266	94.72%	6.69053	716777813	436294730	0.064282
TS-321	Modern	SRR1572684	40975906	95.09%	9.7905	728156406	608135649	0.083896
TS-146	Wild_relative	SRR1572685	36211186	61.84%	6.86744	539079735	282828294	0.171382
TS-199	Cerasiforme	SRR1572688	44574679	93.02%	10.7234	710712406	598579026	0.07897
TS-207	Cerasiforme	SRR1572689	36657289	92.71%	8.57336	706246371	521766736	0.102581
TS-102	Vintage	SRR1572502.SRR1572503	60332870	93.01%	9.81697	721289710	475729513	0.359106
TS-111	Vintage	SRR1572508.SRR1572509	66764017	91.15%	9.75499	705516174	363051051	0.423513
TS-118	Cerasiforme	SRR1572366.SRR1572367	36233549	90.16%	8.67871	643319558	412875439	0.132268
TS-121	Modern	SRR1572515.SRR1572516.SRR1572517	55033839	86.91%	11.7876	651679439	456871301	0.175515
TS-125	Vintage	SRR1572520.SRR1572521	26306321	85.11%	3.99068	684475947	188640046	0.389738
TS-133	Modern	SRR1572528.SRR1572529	28611252	92.68%	3.25989	644310830	88458293	0.603664
TS-147	Modern	SRR1572538.SRR1572539	66035548	91.51%	9.78472	704222538	485298111	0.421956
TS-150	Cerasiforme	SRR1572540.SRR1572541.SRR1572542	51362485	90.73%	15.1098	725172885	600166592	0.080958
TS-153	Cerasiforme	SRR1572546.SRR1572547	38012025	90.48%	11.4856	509169591	348391123	0.14025
TS-163	Vintage	SRR1572554.SRR1572555	25150030	95.59%	6.40982	715913975	446233057	0.044864
TS-166	Modern	SRR1572556.SRR1572557	29705285	90.27%	8.59528	537080487	314675661	0.131267
TS-171	Modern	SRR1572562.SRR1572563	35532488	91.81%	9.23682	639608235	452206890	0.090225
TS-179	Vintage	SRR1572571.SRR1572572	68099656	92.11%	10.1057	704599497	394956763	0.421962
TS-181	Cerasiforme	SRR1572381.SRR1572382	83586105	90.56%	11.5791	691836369	360833204	0.462068
TS-188	Vintage	SRR1572579.SRR1572580.SRR1572581	95658427	85.50%	16.4768	619378535	450924534	0.363781
TS-200	Vintage	SRR1572591.SRR1572592	70419455	89.90%	10.4957	709089785	422581986	0.399134
TS-208	Cerasiforme	SRR1572686.SRR1572687	24393146	92.30%	6.08655	691401005	358253542	0.06372
TS-209	Cerasiforme	SRR1572387.SRR1572388	61806655	91.45%	9.31598	696622686	410020214	0.417409
TS-212	Vintage	SRR1572599.SRR1572600	58285023	93.97%	12.2466	731573661	657306953	0.160027
TS-215	Vintage	SRR1572602.SRR1572603.SRR1572604	73264484	92.80%	8.49647	687237387	395439235	0.562995
TS-218	Vintage	SRR1572605.SRR1572606	24060173	94.29%	5.83318	714651580	336709556	0.07825
TS-223	Cerasiforme	SRR1572393.SRR1572394.SRR1572395	106547037	81.73%	17.578	583035669	419103619	0.391076
TS-224	Cerasiforme	SRR1572608.SRR1572609	26107553	93.07%	6.17559	695993323	354101727	0.105777
TS-228	Modern	SRR1572612.SRR1572613.SRR1572614	74519698	91.90%	9.59319	650655089	315892393	0.536331
TS-230	Cerasiforme	SRR1572398.SRR1572399	71449270	90.52%	18.7704	564827779	408575981	0.163989
TS-238	Cerasiforme	SRR1572402.SRR1572403	41347569	90.98%	10.343	613534821	433229814	0.147246
TS-241	Vintage	SRR1572621.SRR1572622	65461864	90.65%	17.6857	571442584	450015196	0.139401
TS-25	Cerasiforme	SRR1572296.SRR1572297	23972246	96.03%	6.24896	721458084	428862635	0.015774
TS-264	Vintage	SRR1572635.SRR1572636	39033484	91.43%	10.7065	584545871	409527563	0.118094
TS-267	Pimpinellifolium	SRR1572259.SRR1572260.SRR1572261	115355603	81.58%	24.2607	590627922	473901984	0.222688
TS-268	Vintage	SRR1572637.SRR1572638	58538327	86.07%	13.1314	574235042	387800891	0.236646
TS-26	Cerasiforme	SRR1572298.SRR1572299	42706258	96.10%	9.06626	727120540	637935874	0.195808
TS-270	Vintage	SRR1572641.SRR1572642	73661939	89.27%	19.636	534995075	399147245	0.188424
TS-274	Vintage	SRR1572644.SRR1572645	83142367	91.42%	8.01812	598083455	262984453	0.675351
TS-275	Vintage	SRR1572646.SRR1572647	65703917	89.29%	7.12105	576754536	271364520	0.643221
TS-276	Vintage	SRR1572648.SRR1572649	80716253	90.06%	7.45319	575118668	256909624	0.694187
TS-277	Modern	SRR1572650.SRR1572651	31792914	90.80%	9.77993	532793094	339031198	0.093309
TS-278	Vintage	SRR1572652.SRR1572653	68803795	88.97%	16.0552	580244212	439905200	0.229369
TS-27	Vintage	SRR1572300.SRR1572301	48876108	96.55%	10.6835	731838254	671041603	0.170443
TS-281	Cerasiforme	SRR1572420.SRR1572421	24668802	95.03%	6.01451	721441819	426659166	0.073816
TS-283	Vintage	SRR1572422.SRR1572423	27200954	95.28%	6.34136	726284764	452400411	0.110655
TS-28	Cerasiforme	SRR1572302.SRR1572303	48388560	96.63%	10.4133	733495048	676902719	0.182043
TS-290	Vintage	SRR1572428.SRR1572429	81918421	92.13%	11.1725	599106965	381248445	0.553845
TS-295	Cerasiforme	SRR1572431.SRR1572432	64745917	90.79%	16.6828	624306580	509537244	0.106682
TS-298	Cerasiforme	SRR1572433.SRR1572434	39093579	89.53%	9.16358	604114053	374961468	0.197023
TS-29	Cerasiforme	SRR1572304.SRR1572305	44533530	96.27%	9.10624	731958822	636780033	0.221589
TS-300	Cerasiforme	SRR1572436.SRR1572437	36469128	91.08%	8.9776	650853587	421303402	0.114258
TS-303	Cerasiforme	SRR1572440.SRR1572441	57974688	91.07%	14.3954	622182231	466515751	0.145306
TS-307	Vintage	SRR1572669.SRR1572670	24858149	92.20%	5.96338	709733357	368156521	0.075879
TS-30	Cerasiforme	SRR1572306.SRR1572307	39361235	96.48%	8.22568	729865297	600326087	0.208432
TS-31	Cerasiforme	SRR1572309.SRR1572310	49164924	93.90%	10.2399	730756128	668856049	0.188367
TS-32	Cerasiforme	SRR1572310.SRR1572311	56985341	95.73%	11.6905	732058947	696248282	0.214041
TS-36	Cerasiforme	SRR1572316.SRR1572317	48896740	95.53%	10.8229	728669447	676121126	0.154616
TS-37	Cerasiforme	SRR1572318.SRR1572319	48369683	92.68%	9.94444	717483051	637428580	0.202879
TS-38	Cerasiforme	SRR1572320.SRR1572321	48626992	95.21%	10.0643	732396797	665788631	0.202913
TS-39	Cerasiforme	SRR1572322.SRR1572323	50490219	92.55%	10.3212	718228983	654998840	0.205299
TS-400	Vintage	SRR1572661.SRR1572662.SRR1572663	139205835	92.47%	31.2108	721321479	709968806	0.108749
TS-401	Vintage	SRR1572664.SRR1572665	40195269	94.49%	7.89057	723581415	512245771	0.244244
TS-402	Wild_relative	SRR1572692.SRR1572693	60317659	56.87%	9.98595	530131380	306393892	0.212562
TS-40	Cerasiforme	SRR1572324.SRR1572325	48213372	89.17%	9.99318	697942285	614980261	0.187343
TS-410	Cerasiforme	SRR1572263.SRR1572264.SRR1572265	53917104	92.83%	12.6094	715449221	658987651	0.097734
TS-424	Pimpinellifolium	SRR1572279.SRR1572280	25227803	88.73%	6.17546	690143713	397275990	0.046075
TS-426	Cerasiforme	SRR1572444.SRR1572445	25130582	94.36%	6.09376	713094884	395017466	0.08297
TS-432	Cerasiforme	SRR1572283.SRR1572284	25027654	95.68%	6.3152	713732766	414128226	0.058444
TS-433	Cerasiforme	SRR1572285.SRR1572286	25299209	93.39%	6.29709	712058282	399674477	0.050432
TS-437	Pimpinellifolium	SRR1572289.SRR1572290	25221672	90.35%	6.27243	689930072	393487551	0.049458
TS-49	Vintage	SRR1572472.SRR1572473	34643817	90.00%	8.47562	596858524	366737525	0.172216
TS-61	Cerasiforme	SRR1572330.SRR1572331	31703605	92.04%	7.90236	694231712	466213337	0.057798
TS-62	Cerasiforme	SRR1572332.SRR1572333	40779764	88.69%	10.3629	548138218	339320602	0.196961
TS-65	Cerasiforme	SRR1572336.SRR1572337	31209829	91.85%	7.66568	696756167	436125893	0.067144
TS-68	Cerasiforme	SRR1572480.SRR1572481	58070117	87.47%	14.493	601131809	468267937	0.136452
TS-70	Cerasiforme	SRR1572340.SRR1572341.SRR1572342	66936577	92.44%	10.9897	712018654	414046693	0.359381
TS-86	Vintage	SRR1572491.SRR1572492	73004014	92.05%	15.1258	701834282	613484102	0.19925
TS-88	Vintage	SRR1572493.SRR1572494	78922255	92.80%	12.1971	714826945	488954527	0.3928
TS-94	Cerasiforme	SRR1572351.SRR1572352	100156294	84.61%	12.5829	642484021	451525455	0.511731
TS-97	Cerasiforme	SRR1572355.SRR1572356.SRR1572357	80000844	84.10%	18.1235	567933947	429510640	0.215538
TS-98	Cerasiforme	SRR1572358.SRR1572359	36133547	90.83%	9.55491	599161110	393599986	0.117473
TS-568	Vintage	SRR5079859	28724709	96.11%	7.23967	725184230	511918499	0.048563
TS-602	Vintage	SRR5079860	27409680	93.14%	6.74379	708131627	453800387	0.064197
TS-586	Cerasiforme	SRR5079861	24522041	94.94%	6.12034	716507899	430385506	0.057734
TS-552	Vintage	SRR5079862	34806247	96.08%	8.43024	725893503	560187911	0.084425
TS-605	Vintage	SRR5079863	34203579	94.66%	7.64452	723315083	518247793	0.145382
TS-652	Cerasiforme	SRR5079864	21364930	94.04%	6.75929	714760730	474516228	0.036773
TS-657	Cerasiforme	SRR5079865	21572119	91.25%	6.1789	724600209	457664010	0.089312
TS-614	Cerasiforme	SRR5079866	24147487	92.59%	6.05292	698258302	367794195	0.054046
TS-655	Vintage	SRR5079867	21583378	89.77%	6.07352	726782467	446438284	0.088022
TS-597	Vintage	SRR5079868	39604781	94.77%	9.57319	729280890	593739131	0.066877
TS-510	Vintage	SRR5079869	28645862	96.35%	6.92204	727662006	510153117	0.08688
TS-625	Vintage	SRR5079870	57865794	94.64%	13.985	734168447	700030767	0.059512
TS-528	Cerasiforme	SRR5079871	33492607	94.21%	8.15245	719284260	530895532	0.068973
TS-542	Vintage	SRR5079872	24179768	96.28%	6.12595	713697053	420386986	0.060395
TS-596	Vintage	SRR5079873	27526063	95.05%	6.69071	720635481	457674616	0.076472
TS-624	Vintage	SRR5079874	29041457	95.21%	7.26313	722173278	499221908	0.050834
TS-572	Vintage	SRR5079875	27451890	95.84%	6.74638	716417055	458243387	0.080885
TS-646	Vintage	SRR5079876	21403549	84.26%	5.6767	724175227	421986192	0.087486
TS-536	Cerasiforme	SRR5079877	28714643	96.23%	6.99779	721457453	488073689	0.087254
TS-649	Vintage	SRR5079878	21725882	84.00%	5.89263	725312932	438389289	0.061993
TS-540	Vintage	SRR5079879	34169914	95.48%	8.34237	725048695	555349972	0.069867
TS-581	Vintage	SRR5079880	31534489	95.89%	7.88486	722943603	532445205	0.056865
TS-627	Vintage	SRR5079881	27588040	94.76%	6.91726	713562372	465209698	0.054641
TS-551	Vintage	SRR5079882	27706613	95.94%	6.96159	725770032	495654982	0.048818
TS-599	Vintage	SRR5079883	24721943	96.73%	5.94847	725820315	436993990	0.096828
TS-533	Vintage	SRR5079884	26466792	95.03%	6.55363	721686564	469197796	0.057959
TS-548	Vintage	SRR5079885	24131138	95.44%	6.11729	712983917	411220157	0.052531
TS-577	Vintage	SRR5079886	35613772	93.75%	8.63838	726787242	581511763	0.059159
TS-504	Vintage	SRR5079887	43288923	95.22%	10.5097	727539754	618535270	0.069792
TS-590	Cerasiforme	SRR5079888	28114877	93.99%	7.02621	710318857	465192194	0.053998
TS-554	Vintage	SRR5079889	29015335	96.04%	7.31044	724869914	515182868	0.048377
TS-615	Vintage	SRR5079890	31034872	94.98%	7.60904	724699963	507731574	0.062861
TS-547	Vintage	SRR5079891	24069819	95.83%	6.05257	713944298	413937028	0.062686
TS-575	Vintage	SRR5079892	27060554	95.42%	6.84738	713779664	460720606	0.05298
TS-541	Cerasiforme	SRR5079893	31902004	94.97%	7.67706	726751830	540527367	0.075912
TS-631	Vintage	SRR5079894	25625881	91.94%	5.31846	712639551	342909001	0.195132
TS-514	Vintage	SRR5079895	28168970	95.92%	5.7639	710409554	369027289	0.241871
TS-503	Vintage	SRR5079896	25678312	94.68%	6.52933	709083352	423685292	0.047137
TS-636	Vintage	SRR5079902	26349976	94.10%	6.52715	717404855	444993453	0.054746
TS-565	Vintage	SRR5079903	24708837	95.71%	6.03559	716924023	415493577	0.084457
TS-555	Vintage	SRR5079904	30087138	95.91%	7.50627	725945928	530069541	0.055158
TS-543	Vintage	SRR5079905	25182838	95.51%	6.2866	714709962	423541878	0.065113
TS-651	Cerasiforme	SRR5079906	17105039	95.73%	5.58333	712297075	384918656	0.027264
TS-515	Vintage	SRR5079907	28258452	95.62%	6.13087	719342339	419711539	0.183126
TS-626	Cerasiforme	SRR5079908	25849913	95.39%	6.47469	714645395	427903915	0.061326
TS-527	Vintage	SRR5079916	28315362	95.79%	7.18385	723788643	512467486	0.040726
TS-553	Vintage	SRR5079924	24858736	96.80%	6.36376	722848207	444311510	0.043749
TS-506	Vintage	SRR5079928	28299104	94.98%	6.99076	717835459	478485883	0.064733
TS-505	Vintage	SRR5080000	30633451	95.47%	7.59973	723690695	523760596	0.058329
TS-570	Vintage	SRR5080001	31301208	95.58%	7.61092	724799631	523054986	0.07621
TS-580	Vintage	SRR5080026	72553150	95.44%	16.7039	734341163	706005096	0.103935
TS-584	Vintage	SRR5080027	30716556	95.57%	7.29662	724493373	507505432	0.097271
TS-545	Cerasiforme	SRR5080028	25167556	94.25%	6.23022	703940162	409980290	0.073702
TS-535	Vintage	SRR5080029	34857210	95.50%	8.60326	726745975	592735630	0.060137
TS-656	Vintage	SRR5080030	23922033	93.57%	7.27521	728879656	530915313	0.051097
TS-594	Cerasiforme	SRR5080031	37410962	94.87%	9.07462	723012754	563581152	0.07349
TS-523	Vintage	SRR5080032	28766072	91.53%	7.54066	642013552	390747605	0.079525
TS-501	Vintage	SRR5080033	28171829	96.15%	7.03812	725937305	511367439	0.056317
TS-623	Cerasiforme	SRR5080034	27142151	92.77%	6.71732	701464382	432820159	0.062844
TS-607	Vintage	SRR5080035	26762044	95.29%	6.6714	721122048	467029948	0.054667
TS-613	Vintage	SRR5080036	26291372	96.20%	6.58659	717861174	438339876	0.064662
TS-628	Cerasiforme	SRR5080037	34356862	94.91%	8.0972	721037859	537498645	0.103922
TS-609	Vintage	SRR5080038	24765941	94.80%	6.14587	716941673	430946810	0.059119
TS-648	Vintage	SRR5080039	26301644	96.13%	7.75631	726239307	551482615	0.107918
TS-578	Vintage	SRR5080040	25769576	93.93%	6.36484	713594964	418976038	0.058539
TS-576	Modern	SRR5080041	31454946	95.07%	7.77108	722272908	525342456	0.06055
TS-522	Vintage	SRR5080042	26036427	95.38%	6.66949	710283682	447817795	0.045531
TS-550	Vintage	SRR5080043	21630391	95.57%	5.60015	712432481	377840566	0.034342
TS-558	Vintage	SRR5080044	25316370	96.01%	6.27061	717138653	427906587	0.07435
TS-638	Vintage	SRR5080045	27982984	95.92%	6.90109	725681245	500285752	0.066315
TS-611	Vintage	SRR5080046	27495277	94.70%	6.70577	725353135	476578405	0.065376
TS-569	Cerasiforme	SRR5080047	29970406	96.12%	7.50236	724865391	521216997	0.055604
TS-641	Vintage	SRR5080048	20034473	91.33%	5.54617	725241886	410383835	0.119905
TS-654	Cerasiforme	SRR5080049	21576169	87.66%	5.86524	717252026	421400304	0.109393
TS-616	Vintage	SRR5080050	29934494	95.51%	7.59536	725321599	539522720	0.035819
TS-658	Vintage	SRR5080051	21340279	95.03%	6.72328	724380050	477011549	0.038337
TS-632	Vintage	SRR5080052	28456741	94.70%	6.99489	721248350	482273741	0.061473
TS-629	Vintage	SRR5080053	24275876	95.05%	6.09919	710324032	413493911	0.060755
TS-621	Vintage	SRR5080054	30906576	95.75%	7.82775	717770904	521644045	0.05016
TS-567	Vintage	SRR5080055	29674374	95.44%	7.24602	723085914	508890370	0.072345
TS-529	Vintage	SRR5080056	25881542	95.74%	6.4915	723988749	473150916	0.050472
TS-559	Vintage	SRR5080057	25751412	97.02%	5.85959	721723388	406385771	0.153359
TS-564	Vintage	SRR5080058	26259954	95.94%	6.57531	718914432	453246305	0.060887
TS-508	Vintage	SRR5080059	27836522	94.96%	5.43158	711857843	335034152	0.267185
TS-593	Vintage	SRR5080060	31163509	95.96%	7.45334	726636476	526042162	0.092269
TS-524	Vintage	SRR5080061	29860847	95.03%	6.24768	723239493	420998562	0.201184
TS-630	Vintage	SRR5080062	28509654	95.46%	6.48288	725629315	460016027	0.133693
TS-509	Cerasiforme	SRR5080063	26902054	93.17%	6.31607	705162771	417788858	0.107977
TS-521	Vintage	SRR5080064	31702491	96.73%	8.02793	726269002	562105088	0.048828
TS-539	Vintage	SRR5080065	26558631	95.89%	6.495	720540361	470315706	0.080591
TS-549	Vintage	SRR5080066	26015275	95.79%	6.66621	714889873	452401962	0.043203
TS-653	Vintage	SRR5080067	22053770	60.63%	4.41325	707329593	263436206	0.065341
TS-517	Vintage	SRR5080068	31017344	95.93%	6.66443	725439638	478448159	0.18498
TS-546	Vintage	SRR5080069	26075413	96.39%	6.53567	721414645	464288714	0.061447
TS-606	Vintage	SRR5080070	27759941	94.83%	6.62937	723146270	452566513	0.088853
TS-530	Vintage	SRR5080071	29561521	96.10%	7.43332	727392292	540894420	0.047691
TS-511	Vintage	SRR5080072	27360609	95.25%	6.3788	719996136	445053118	0.117233
TS-637	Vintage	SRR5080073	28924837	94.18%	7.25829	723780070	503211020	0.035197
TS-587	Vintage	SRR5080074	26683772	96.38%	6.66686	726831584	479015444	0.057418
TS-603	Vintage	SRR5080076	25109616	95.03%	6.1859	720213226	436538131	0.064888
TS-450	Cerasiforme	SRR5080077	109582672	94.64%	26.2561	726153488	715372029	0.075288
TS-643	Vintage	SRR5080078	21830567	88.00%	3.05019	653238111	94334854	0.584654
TS-526	Vintage	SRR5080079	28061997	95.12%	6.9888	715809060	475221848	0.061582
TS-532	Cerasiforme	SRR5080080	46995909	95.57%	11.1868	731385336	658730005	0.087142
TS-650	Vintage	SRR5080081	19385443	96.02%	6.12743	727234051	454276335	0.040544
TS-560	Vintage	SRR5080082	32164577	96.37%	8.16545	724076549	558893059	0.045722
TS-579	Vintage	SRR5080083	26392736	95.21%	6.45351	721635037	445086851	0.071797
TS-608	Vintage	SRR5080084	31530874	95.81%	7.69253	725984287	517960335	0.073984
TS-610	Vintage	SRR5080085	52937631	95.68%	12.3783	734649660	691598555	0.098637
TS-604	Vintage	SRR5080086	38007913	95.39%	9.32235	729315653	594621871	0.061353
TS-561	Vintage	SRR5080087	24276358	97.02%	5.95213	721053018	425328682	0.088501
TS-563	Vintage	SRR5080088	30505027	95.31%	7.48615	721047168	508239155	0.069557
TS-659	Cerasiforme	SRR5080089	22220894	95.90%	6.84185	729531523	508417757	0.061909
TS-507	Vintage	SRR5080091	26019542	95.65%	6.04447	721212358	412167435	0.1235
TS-639	Vintage	SRR5080092	27871723	95.03%	6.79177	722754111	477335056	0.070817
TS-622	Vintage	SRR5080093	31698322	95.09%	8.01147	715675130	516378878	0.048298
TS-582	Cerasiforme	SRR5080094	33067291	93.97%	8.17076	713239525	523351555	0.061255
TS-640	Vintage	SRR5080095	65750721	95.15%	15.1107	732120129	677087469	0.106146
TS-573	Vintage	SRR5080096	28528067	95.59%	6.93723	718601070	470267880	0.085418
TS-574	Vintage	SRR5080097	27075621	95.42%	6.8123	703034806	432002814	0.072553
TS-513	Vintage	SRR5080098	25910608	93.71%	4.16632	651782025	175091078	0.439987
TS-642	Vintage	SRR5080099	21733658	95.78%	6.7915	725814634	497700769	0.051959
TS-562	Vintage	SRR5080100	27285561	95.74%	6.67956	718386798	470207863	0.078683
TS-618	Cerasiforme	SRR5080101	29908944	95.64%	7.4492	726554492	512648160	0.055127
TS-534	Vintage	SRR5080102	27559403	95.60%	6.96703	724990192	499715606	0.040709
TS-600	Vintage	SRR5080103	24429974	94.80%	5.98405	719216311	409022915	0.069059
TS-566	Vintage	SRR5080104	27751668	96.36%	6.73718	716876164	473247269	0.096368
TS-538	Vintage	SRR5080105	24635014	96.13%	6.09262	715302324	397782689	0.079522
TS-619	Vintage	SRR5080106	26144508	96.12%	6.56968	722842627	443364067	0.055742
TS-592	Vintage	SRR5080107	26859136	95.19%	6.54245	720882414	433265579	0.076347
TS-531	Vintage	SRR5080108	32174344	95.86%	7.94332	728846361	572188180	0.059756
TS-519	Vintage	SRR5080109	35277927	96.04%	8.7588	723826803	573825283	0.063652
TS-634	Vintage	SRR5080110	27615696	93.02%	6.77824	719645571	476280501	0.049186
TS-612	Vintage	SRR5080111	24250303	95.04%	5.91498	718869615	401166159	0.075851
TS-588	Vintage	SRR5080112	32042171	95.77%	7.42789	725590848	523921023	0.120208
TS-537	Cerasiforme	SRR5080113	34141107	95.12%	8.38502	722863529	578958219	0.065399
TS-556	Vintage	SRR5080114	27338308	96.75%	10.3627	729476051	632039525	0.046837
TS-644	Vintage	SRR5080115	20586981	86.53%	4.3892	707825805	267178537	0.301806
TS-512	Vintage	SRR5080116	26710401	95.83%	6.29438	722071101	447007820	0.111565
TS-516	Vintage	SRR5080117	24109569	96.21%	5.86849	726180114	414380785	0.080959
TS-544	Vintage	SRR5080118	23375308	95.67%	5.87613	713995150	395853664	0.061284
TS-557	Vintage	SRR5080119	27711200	96.40%	6.09696	721925226	440388047	0.175858
TS-635	Vintage	SRR5080120	28468966	95.02%	7.10772	723027462	494311116	0.048443
TS-518	Vintage	SRR5080121	27048173	96.52%	6.72203	720361755	483719898	0.072036
TS-520	Vintage	SRR5080122	29159100	95.01%	6.61843	724308549	461874952	0.133025
TS-633	Vintage	SRR5080123	26685555	91.15%	6.36978	713410491	420423988	0.063563
TS-598	Cerasiforme	SRR5080124	28862062	94.33%	6.96492	719644138	488676907	0.078867
TS-645	Vintage	SRR5080125	19306538	96.04%	6.18431	724541921	452727296	0.03255
TS-617	Modern	SRR5080126	26830220	95.41%	6.78402	721383651	470524681	0.043547
TS-502	Vintage	SRR5080127	28054012	94.75%	6.89635	724381270	488167116	0.05787
TS-591	Vintage	SRR5080128	28003519	95.88%	7.11575	719354992	502812425	0.046138
TS-647	Cerasiforme	SRR5080129	25745339	94.87%	7.78517	724983800	564377211	0.07363
TS-585	Cerasiforme	SRR5080130	32746236	95.34%	8.03825	723249976	553211435	0.068098
TS-589	Vintage	SRR5080131	26769262	95.06%	6.79811	715985024	454764794	0.042713
TS-601	Cerasiforme	SRR5080132	27114810	92.86%	6.80876	701851290	432153085	0.051006
TS-583	Vintage	SRR5080133	26647105	95.57%	6.69519	722855660	462779775	0.049185
TS-525	Vintage	SRR5080134	32401927	94.85%	6.55073	726116790	465816029	0.223444
TS-620	Cerasiforme	SRR5080135	33940245	95.57%	8.30238	726270910	567547322	0.072408
TS-571	Vintage	SRR5080136	60003833	96.51%	13.7825	734314867	705658065	0.124375
TS-595	Vintage	SRR5080137	42714023	95.97%	10.5452	732034410	654566521	0.056628
TS-92	Pimpinellifolium	SRR1572246	19113353	83.64%	7.18581	392279405	175415829	0.112967
TS-124	Cerasiforme	SRR1572248	35784650	81.58%	9.6548	423511325	214273425	0.289559
TS-145	Pimpinellifolium	SRR1572250	27499487	88.26%	8.55753	503999013	291789482	0.104104
TS-182	Pimpinellifolium	SRR1572254	27361741	81.10%	5.01674	575168617	163650764	0.337035
TS-265	Pimpinellifolium	SRR1572257	32024693	84.79%	9.07654	516223044	293374715	0.128034
TS-291	Pimpinellifolium	SRR1572262	28237783	82.97%	9.94339	384255032	209006287	0.175643
TS-87	Cerasiforme	SRR1572348	26085541	85.04%	4.89181	544969520	156441968	0.392115
TS-107	Cerasiforme	SRR1572363	40467328	78.92%	8.47195	334694507	131750888	0.544567
TS-134	Pimpinellifolium	SRR1572374	39931892	71.35%	5.31149	529599382	152757650	0.499802
TS-149	Cerasiforme	SRR1572377	35612333	82.84%	8.5855	425206624	193634044	0.369728
TS-219	Cerasiforme	SRR1572391	30753811	94.81%	2.86971	606404790	63554780	0.701319
TS-227	Cerasiforme	SRR1572396	34662893	93.68%	3.25919	598140961	76032603	0.699006
TS-233	Cerasiforme	SRR1572401	30354597	71.17%	2.29936	305599657	16541431	0.837019
TS-286	Cerasiforme	SRR1572425	35742687	95.40%	2.5183	539714045	31520907	0.800467
TS-289	Cerasiforme	SRR1572427	40452727	92.75%	2.18985	444782049	19370280	0.870119
TS-301	Cerasiforme	SRR1572438	34238960	88.19%	12.1047	441082620	284799713	0.111139
TS-130	Vintage	SRR1572526	35282813	76.96%	7.59616	390967829	101719553	0.42856
TS-136	Vintage	SRR1572531	27129484	84.79%	6.64185	515371970	211307575	0.246207
TS-143	Vintage	SRR1572537	24511084	89.81%	8.17786	465688405	242287228	0.124228
TS-195	Vintage	SRR1572587	46922359	66.45%	11.1144	167507175	48138008	0.675646
TS-206	Vintage	SRR1572596	40782060	70.54%	13.129	198134736	65962712	0.529311
TS-226	Pimpinellifolium	SRR1572611	31274973	61.43%	6.92392	359502320	129046380	0.324007
TS-232	Vintage	SRR1572615	45697671	94.62%	2.37287	437354147	22416145	0.879934
TS-235	Vintage	SRR1572617	31856196	92.19%	2.70936	295729984	21774159	0.86283
TS-237	Vintage	SRR1572619	42184062	82.07%	8.55276	382628571	146518945	0.517762
TS-272	Vintage	SRR1572643	18048488	82.42%	5.66898	448328471	159500933	0.140157
TS-288	Vintage	SRR1572656	30201506	94.07%	3.10232	608456139	71774395	0.667662
TS-297	Vintage	SRR1572660	31789721	76.92%	8.37157	442720699	208300011	0.230699
TS-403	Wild_relative	SRR1572694	28149381	54.02%	6.01971	451041471	170730497	0.104095
TS-404	Wild_relative	SRR1572695	34358030	53.53%	6.40888	472134047	197186817	0.1753
TS-408	Wild_relative	SRR1572696	31750650	57.10%	6.78125	449841540	175798536	0.150679
TS-407	Wild_relative	SRR1572697	34551270	43.16%	6.41972	390694028	175914169	0.156426
TS-101	Vintage	SRR1572500.SRR1572501	78505928	76.91%	11.7472	319199537	133906282	0.667738
TS-122	Vintage	SRR1572518.SRR1572519	69089711	74.68%	11.0019	309303196	120404717	0.657592
TS-126	Vintage	SRR1572522.SRR1572523	66093305	51.09%	9.99039	481382655	262615878	0.26992
TS-151	Vintage	SRR1572543.SRR1572544.SRR1572544	50186838	89.21%	5.77568	671303737	392547470	0.133851
TS-164	Pimpinellifolium	SRR1572252.SRR1572253	82808117	75.46%	13.3592	510459773	261916767	0.429667
TS-185	Vintage	SRR1572576.SRR1572577	130475878	84.13%	9.37529	443338137	245804667	0.621316
TS-217	Cerasiforme	SRR1572690.SRR1572691	25823414	89.68%	2.44772	537025858	35595121	0.716012
TS-257	Cerasiforme	SRR1572411.SRR1572412	64840981	67.12%	10.6872	294156100	112266380	0.618742
TS-260	Cerasiforme	SRR1572414.SRR1572415	59089221	71.21%	10.5033	251559574	85935650	0.671791
TS-263	Modern	SRR1572633.SRR1572634	30984831	86.36%	9.6945	404607765	210155002	0.244073
TS-269	Vintage	SRR1572639.SRR1572640	66890841	85.66%	17.8664	439951754	289083411	0.288359
TS-412	Pimpinellifolium	SRR1572267.SRR1572268	48229486	90.39%	5.20004	679227684	343306959	0.189363
TS-91	Cerasiforme	TS-RR1572349.SRR1572350	53017926	79.98%	9.74477	476707732	234163088	0.428719
TS-96	Cerasiforme	SRR1572353.SRR1572354	65164452	73.82%	14.502	321625555	156985557	0.499882
TS-216	Cerasiforme	SRR1572390	26665296	75.42%	5.20608	664671769	182302584	0.127336
TS-33	Pimpinellifolium	SRR1572312.SRR1572313	50688729	93.58%	10.8424	730577898	665036462	0.163593
TS-418	Pimpinellifolium	SRR1572274	29205697	92.42%	7.13499	705599219	456454980	0.066581
TS-20	Vintage	SRR1572238	32273233	93.11%	5.8491	715858312	394017017	0.070516
TS-438	Pimpinellifolium	SRR1572291	34062654	90.18%	8.01546	706619918	507407880	0.076978
TS-116	Pimpinellifolium	SRR1572365	33299923	88.63%	8.11459	637646870	400860582	0.116977
SRR1572464	NA	SRR1572464	723855521	75.65%	6.80799	472662959	472662959	0.161856

## Sheet: Fig1f
Number of detected TIPs per TE family
507	Copia-RYX-incomp-chim_Slyco_light-B-P55.20-Map20_reversed(Rider)+Copia_BlastSimOnly-RLX-comp_Slyco_light-B-R2468-Map20(Rider)
403	Gypsy-RLX-incomp_Slyco_light-B-R3403-Map6
294	Gypsy-RYX-incomp-chim_Slyco_light-B-R755-Map20
196	MuDR-DTX-incomp_Slyco_light-B-G1417-Map20_reversed
166	Gypsy-RLX-incomp-chim_Slyco_light-B-R213-Map7_reversed
143	Copia-RYX-incomp-chim_Slyco_light-B-R3874-Map5
141	MuDR-DTX-incomp-chim_Slyco_light-B-R1194-Map20
130	Gypsy-RLX-incomp_Slyco_light-B-R5041-Map20_reversed
113	Copia_BlastSimOnly-RLX-incomp_Slyco_light-B-P85.20-Map20_reversed
112	Copia_BlastSimOnly-RLX-comp_Slyco_light-B-R2468-Map20
112	Gypsy-RLX-comp-chim_Slyco_light-B-P330.69-Map5_reversed
112	Gypsy-RLX-comp-chim_Slyco_light-B-P72.69-Map6_reversed
105	Gypsy-RLX-incomp-chim_Slyco_light-B-G1396-Map6_reversed
105	Gypsy-RXX-chim_Slyco_light-B-G1410-Map5
98	Copia-RLX-incomp_Slyco_light-B-G1034-Map20_reversed
96	Copia_BlastSimOnly-RLX-incomp_Slyco_light-B-R1066-Map7
95	Gypsy-RLX-incomp_Slyco_light-B-R5019-Map6_reversed
85	Gypsy-RYX-incomp-chim_Slyco_light-B-G1360-Map20
81	Copia-RLX-incomp_Slyco_light-B-R55-Map6
78	Copia-RYX-incomp-chim_Slyco_light-B-P164.20-Map11
78	Gypsy-RLX-incomp-chim_Slyco_light-B-G1420-Map10_reversed
68	Gypsy_BlastSimOnly_withOTHER-RLX-incomp_Slyco_light-B-R3041-Map11_reversed
68	Gypsy-RLX-comp_Slyco_light-B-R40-Map20
67	Copia-RLX-incomp-chim_Slyco_light-B-R295-Map20_reversed
66	Gypsy-RLX-comp-chim_Slyco_light-B-P238.69-Map6
63	Copia-RLX-incomp_Slyco_light-B-R66-Map20_reversed
62	Copia-RLX-incomp_Slyco_light-B-G1423-Map20
62	Gypsy-RLX-incomp_Slyco_light-B-R951-Map9_reversed
61	Gypsy-RLX-comp_Slyco_light-B-R1116-Map20_reversed
60	Gypsy-RLX-comp_Slyco_light-B-G1415-Map11
55	Gypsy-RLX-comp-chim_Slyco_light-B-R2177-Map9
53	Gypsy_withOTHER-RYX-incomp-chim_Slyco_light-B-R5013-Map20_reversed
52	LINE-RIX-incomp-chim_Slyco_light-B-R3539-Map9
50	Gypsy-RLX-incomp_Slyco_light-B-R1156-Map20_reversed
49	Gypsy_BlastSimOnly-RLX-incomp_Slyco_light-B-R4589-Map5_reversed
48	Copia-RYX-incomp-chim_Slyco_light-B-G1242-Map20
48	Gypsy-RLX-incomp_Slyco_light-B-G1424-Map5
46	Gypsy-RLX-incomp_Slyco_light-B-R528-Map20
43	Gypsy-RYX-incomp-chim_Slyco_light-B-R143-Map20_reversed
42	Gypsy-RLX-incomp-chim_Slyco_light-B-G94-Map20
42	LINE-RIX-incomp_Slyco_light-B-R3545-Map5
41	Copia_BlastSimOnly-RLX-comp_Slyco_light-B-P381.0-Map8
41	Copia-RLX-incomp-chim_Slyco_light-B-R315-Map20
41	hAT_BlastSimOnly_withOTHER-DTX-incomp_Slyco_light-B-R1916-Map6
40	Copia_BlastSimOnly-RSX-incomp-chim_Slyco_light-B-G237-Map20_reversed
38	Gypsy_BlastSimOnly-RLX-incomp_Slyco_light-B-R3129-Map20_reversed
37	Gypsy-RLX-incomp_Slyco_light-B-R82-Map20_reversed
33	Gypsy-RLX-comp-chim_Slyco_light-B-G1421-Map5
33	hAT_BlastSimOnly-DTX-incomp_Slyco_light-B-R4501-Map6
31	Copia-RLX-incomp_Slyco_light-B-G1391-Map7
31	Gypsy-RYX-incomp-chim_Slyco_light-B-R1781-Map6_reversed
30	Copia-RLX-comp_Slyco_light-B-R150-Map20
30	Copia-RLX-incomp_Slyco_light-B-G1349-Map20
30	Copia-RLX-incomp_Slyco_light-B-R3111-Map8_reversed
30	Gypsy_BlastSimOnly-RLX-incomp_Slyco_light-B-R2484-Map11
28	Copia-RLX-incomp-chim_Slyco_light-B-G1425-Map7
28	Gypsy-RLX-incomp-chim_Slyco_light-B-G90-Map20
27	Copia_BlastSimOnly-RLX-incomp_Slyco_light-B-R5472-Map5
27	LINE-RIX-incomp_Slyco_light-B-R4254-Map8
26	Copia-RYX-incomp-chim_Slyco_light-B-G1107-Map20_reversed
26	Gypsy-RLX-incomp-chim_Slyco_light-B-R1340-Map20_reversed
26	LINE_BlastSimOnly-RIX-comp-chim_Slyco_light-B-R396-Map13_reversed
25	Copia-RLX-comp_Slyco_light-B-R898-Map15
25	Gypsy-RLX-comp_Slyco_light-B-G88-Map6
25	Gypsy-RYX-incomp-chim_Slyco_light-B-P33.101-Map14
24	Copia-RLX-incomp_Slyco_light-B-G1255-Map15
24	Gypsy-RLX-incomp_Slyco_light-B-R4593-Map5_reversed
23	Gypsy-RLX-incomp_Slyco_light-B-G84-Map7_reversed
22	Copia-RLX-incomp_Slyco_light-B-R1155-Map11
22	Copia-RYX-incomp-chim_Slyco_light-B-P98.219-Map20
22	Gypsy-RLX-incomp_Slyco_light-B-R1007-Map20
22	Gypsy-RLX-incomp-chim_Slyco_light-B-G1422-Map6
22	hAT-DTX-incomp_Slyco_light-B-R828-Map13
22	LINE-RIX-incomp_Slyco_light-B-R2111-Map6_reversed
22	MuDR-DTX-incomp_Slyco_light-B-R2528-Map6_reversed
21	Gypsy-RLX-incomp_Slyco_light-B-R12-Map20_reversed
20	Copia_withOTHER-RLX-incomp_Slyco_light-B-R4185-Map7_reversed
20	Copia-RLX-incomp_Slyco_light-B-R5043-Map13_reversed
20	Copia-RLX-incomp-chim_Slyco_light-B-G1344-Map20
20	Gypsy_BlastSimOnly-RLX-incomp_Slyco_light-B-R960-Map20
20	Gypsy-RLX-incomp-chim_Slyco_light-B-G1447-Map6_reversed
19	Copia-RLX-incomp_Slyco_light-B-G1266-Map20
19	Copia-RLX-incomp_Slyco_light-B-R1840-Map5_reversed
19	Gypsy-RLX-incomp-chim_Slyco_light-B-G1442-Map12_reversed
19	Gypsy-RYX-incomp-chim_Slyco_light-B-R1759-Map12
19	hAT-DTX-comp_Slyco_light-B-G1307-Map7
18	Copia-RLX-incomp-chim_Slyco_light-B-G1375-Map9
18	Gypsy-RLX-comp_Slyco_light-B-R935-Map12
18	Gypsy-RLX-incomp_Slyco_light-B-R3550-Map8
18	Gypsy-RLX-incomp_Slyco_light-B-R569-Map6_reversed
18	Gypsy-RYX-incomp-chim_Slyco_light-B-R6237-Map5_reversed
17	Copia-RLX-comp_Slyco_light-B-R1556-Map8
17	Gypsy-RLX-incomp_Slyco_light-B-G1436-Map5
17	Gypsy-RLX-incomp_Slyco_light-B-G1445-Map20
17	Gypsy-RLX-incomp_Slyco_light-B-R6-Map20
17	Gypsy-RLX-incomp-chim_Slyco_light-B-R216-Map6
17	Gypsy-RLX-incomp-chim_Slyco_light-B-R3112-Map10
17	MuDR-DTX-incomp_Slyco_light-B-R804-Map9_reversed
16	Copia-RLX-incomp_Slyco_light-B-G1395-Map8
16	Copia-RLX-incomp_Slyco_light-B-R3260-Map16
16	Gypsy-RLX-incomp-chim_Slyco_light-B-G1390-Map7
15	Copia-RLX-incomp-chim_Slyco_light-B-R5742-Map11_reversed
15	Gypsy-RLX-incomp_Slyco_light-B-R198-Map6
15	Gypsy-RLX-incomp_Slyco_light-B-R3109-Map11_reversed
15	Gypsy-RLX-incomp_Slyco_light-B-R411-Map20_reversed
14	Copia-RLX-incomp_Slyco_light-B-G1345-Map20
14	Copia-RLX-incomp_Slyco_light-B-R2935-Map6_reversed
14	Copia-RLX-incomp-chim_Slyco_light-B-R6003-Map6
14	Gypsy_BlastSimOnly-RLX-incomp_Slyco_light-B-R263-Map7
14	hAT-DTX-incomp_Slyco_light-B-G1174-Map7
14	MuDR-DTX-incomp_Slyco_light-B-R3153-Map9
13	Copia-RLX-incomp_Slyco_light-B-G1408-Map12
13	Copia-RLX-incomp_Slyco_light-B-R2748-Map7_reversed
13	Copia-RLX-incomp_Slyco_light-B-R736-Map10_reversed
13	Gypsy_BlastSimOnly-RLX-incomp_Slyco_light-B-R1053-Map8
13	Gypsy-RLX-incomp_Slyco_light-B-R514-Map6
12	Copia_BlastSimOnly_withOTHER-RLX-incomp_Slyco_light-B-R129-Map18
12	Copia-RLX-comp_Slyco_light-B-R165-Map20_reversed
12	Copia-RLX-incomp_Slyco_light-B-P116.203-Map8
12	Copia-RLX-incomp_Slyco_light-B-R1957-Map10_reversed
12	Copia-RLX-incomp_Slyco_light-B-R4844-Map8_reversed
12	Copia-RLX-incomp-chim_Slyco_light-B-P174.261-Map17
12	Gypsy-RLX-incomp_Slyco_light-B-R379-Map12
12	LINE-RIX-comp_Slyco_light-B-R2390-Map8_reversed
11	Copia_BlastSimOnly-RLX-incomp_Slyco_light-B-P168.261-Map19
11	Copia-RLX-incomp_Slyco_light-B-R297-Map20_reversed
11	Gypsy-RLX-comp_Slyco_light-B-G1368-Map7
11	hAT-DTX-incomp_Slyco_light-B-R2178-Map5_reversed
11	LINE-RIX-incomp_Slyco_light-B-R916-Map6
11	MuDR-DTX-incomp_Slyco_light-B-G1133-Map6_reversed
10	Copia-RLX-incomp_Slyco_light-B-G489-Map9
10	Copia-RYX-incomp-chim_Slyco_light-B-G1298-Map6
10	Copia-RYX-incomp-chim_Slyco_light-B-R1269-Map5
10	Gypsy_BlastSimOnly-RIX-incomp-chim_Slyco_light-B-R801-Map8
10	Gypsy_BlastSimOnly-RLX-incomp_Slyco_light-B-R1079-Map6
10	Gypsy_BlastSimOnly-RLX-incomp_Slyco_light-B-R1255-Map7
10	Gypsy-RLX-incomp_Slyco_light-B-G1388-Map19
9	Gypsy_BlastSimOnly-RLX-incomp_Slyco_light-B-R3038-Map16
9	Gypsy-RLX-incomp_Slyco_light-B-R652-Map12_reversed
9	LINE-RIX-comp_Slyco_light-B-R607-Map20_reversed
9	MuDR-DTX-incomp_Slyco_light-B-R1-Map20
9	MuDR-DTX-incomp_Slyco_light-B-R655-Map14
8	Copia_BlastSimOnly_withOTHER-RLX-incomp_Slyco_light-B-R1207-Map9
8	Copia-RLX-incomp_Slyco_light-B-P94.304-Map7
8	Copia-RLX-incomp_Slyco_light-B-R1429-Map5
8	Copia-RLX-incomp_Slyco_light-B-R777-Map7
8	Gypsy_BlastSimOnly_withOTHER-RLX-incomp_Slyco_light-B-R5044-Map7_reversed
8	Gypsy-RLX-comp_Slyco_light-B-R1689-Map19
8	Gypsy-RLX-incomp_Slyco_light-B-R323-Map18_reversed
8	Gypsy-RLX-incomp_Slyco_light-B-R825-Map20
8	MuDR-DTX-incomp_Slyco_light-B-R3365-Map5
7	Copia-RLX-comp_Slyco_light-B-G1369-Map11
7	Copia-RLX-comp_Slyco_light-B-R1947-Map9
7	Copia-RLX-incomp_Slyco_light-B-G1435-Map7_reversed
7	Copia-RLX-incomp_Slyco_light-B-R25-Map20_reversed
7	Copia-RLX-incomp_Slyco_light-B-R4437-Map7_reversed
7	Copia-RLX-incomp-chim_Slyco_light-B-G1332-Map19_reversed
7	Copia-RLX-incomp-chim_Slyco_light-B-P457.78-Map7_reversed
7	Copia-RYX-incomp-chim_Slyco_light-B-R1458-Map9
7	Gypsy_BlastSimOnly-RLX-incomp_Slyco_light-B-R49-Map6
7	Gypsy_BlastSimOnly-RLX-incomp_Slyco_light-B-R5374-Map5
7	Gypsy-RLX-incomp_Slyco_light-B-G1381-Map5
6	CACTA-DTX-incomp_Slyco_light-B-R2768-Map5_reversed
6	Copia_BlastSimOnly-RLX-incomp_Slyco_light-B-P73.0-Map20
6	Copia_BlastSimOnly-RLX-incomp_Slyco_light-B-R3085-Map12
6	Copia-RLX-incomp_Slyco_light-B-R1459-Map20
6	Copia-RLX-incomp_Slyco_light-B-R3232-Map6_reversed
6	Copia-RYX-incomp-chim_Slyco_light-B-P97.129-Map20
6	Copia-RYX-incomp-chim_Slyco_light-B-R1486-Map13_reversed
6	Gypsy_BlastSimOnly-RLX-incomp_Slyco_light-B-G1001-Map20
6	Gypsy_BlastSimOnly-RLX-incomp_Slyco_light-B-G1132-Map5
6	Gypsy_BlastSimOnly-RLX-incomp_Slyco_light-B-R4187-Map6
6	Gypsy-RLX-comp-chim_Slyco_light-B-G1376-Map7
6	Gypsy-RLX-incomp_Slyco_light-B-G1367-Map5
6	Gypsy-RLX-incomp_Slyco_light-B-G1382-Map9
6	Gypsy-RLX-incomp_Slyco_light-B-G1409-Map7
6	Gypsy-RLX-incomp_Slyco_light-B-R2181-Map7
6	hAT-DTX-incomp_Slyco_light-B-R1099-Map20
6	MuDR_BlastSimOnly-DXX_Slyco_light-B-R1024-Map10
6	MuDR-DTX-incomp_Slyco_light-B-R5327-Map6
5	Copia-RLX-incomp_Slyco_light-B-R3-Map20_reversed
5	Gypsy_BlastSimOnly_withOTHER-RLX-incomp_Slyco_light-B-R3040-Map10
5	Gypsy_BlastSimOnly_withOTHER-RLX-incomp_Slyco_light-B-R3619-Map8
5	Gypsy_BlastSimOnly-RLX-incomp_Slyco_light-B-R2349-Map12_reversed
5	Gypsy_BlastSimOnly-RLX-incomp_Slyco_light-B-R2360-Map11
5	Gypsy-RLX-comp-chim_Slyco_light-B-G1370-Map6
5	Gypsy-RLX-incomp_Slyco_light-B-G1378-Map5_reversed
5	Gypsy-RLX-incomp-chim_Slyco_light-B-G1414-Map9
5	LINE_BlastSimOnly-RIX-comp-chim_Slyco_light-B-R3564-Map17_reversed
5	MuDR-DTX-incomp_Slyco_light-B-G1383-Map5
5	MuDR-DTX-incomp_Slyco_light-B-R2871-Map16_reversed
4	Copia-RLX-incomp_Slyco_light-B-G1257-Map9
4	Copia-RLX-incomp_Slyco_light-B-G1293-Map20
4	Copia-RLX-incomp_Slyco_light-B-R2542-Map5_reversed
4	Copia-RLX-incomp_Slyco_light-B-R4880-Map5_reversed
4	Copia-RYX-incomp-chim_Slyco_light-B-G1339-Map20_reversed
4	Copia-RYX-incomp-chim_Slyco_light-B-P223.232-Map6_reversed
4	Copia-RYX-incomp-chim_Slyco_light-B-R363-Map20_reversed
4	Gypsy_BlastSimOnly-DTX-incomp-chim_Slyco_light-B-R1636-Map8
4	Gypsy_BlastSimOnly-DTX-incomp-chim_Slyco_light-B-R718-Map6_reversed
4	Gypsy_BlastSimOnly-RLX-incomp_Slyco_light-B-R2869-Map5
4	Gypsy_BlastSimOnly-RLX-incomp_Slyco_light-B-R3110-Map6
4	Gypsy_BlastSimOnly-RLX-incomp_Slyco_light-B-R5333-Map5
4	Gypsy_withOTHER-RLX-incomp_Slyco_light-B-R1114-Map14_reversed
4	Gypsy-RLX-comp_Slyco_light-B-G1399-Map5
4	Gypsy-RLX-incomp_Slyco_light-B-G1253-Map10_reversed
4	Gypsy-RLX-incomp_Slyco_light-B-G1389-Map20
4	Gypsy-RLX-incomp-chim_Slyco_light-B-G1416-Map20_reversed
4	Gypsy-RLX-incomp-chim_Slyco_light-B-R310-Map20
4	Gypsy-RYX-incomp-chim_Slyco_light-B-G1372-Map7_reversed
4	Gypsy-RYX-incomp-chim_Slyco_light-B-G82-Map6_reversed
4	hAT-DTX-incomp_Slyco_light-B-R2476-Map12_reversed
4	MuDR-DTX-incomp_Slyco_light-B-R1877-Map14
3	Copia-RLX-comp_Slyco_light-B-R3139-Map7_reversed
3	Copia-RLX-incomp_Slyco_light-B-R3165-Map10
3	Gypsy_BlastSimOnly-DTX-incomp-chim_Slyco_light-B-G973-Map6_reversed
3	Gypsy_BlastSimOnly-RLX-incomp_Slyco_light-B-G966-Map6_reversed
3	Gypsy_BlastSimOnly-RLX-incomp_Slyco_light-B-P128.1-Map20
3	Gypsy_BlastSimOnly-RLX-incomp_Slyco_light-B-R187-Map6
3	Gypsy_BlastSimOnly-RLX-incomp_Slyco_light-B-R240-Map14
3	Gypsy_BlastSimOnly-RLX-incomp_Slyco_light-B-R2885-Map6
3	Gypsy_BlastSimOnly-RLX-incomp_Slyco_light-B-R320-Map12_reversed
3	Gypsy_BlastSimOnly-RLX-incomp_Slyco_light-B-R5681-Map9
3	Gypsy_BlastSimOnly-RLX-incomp_Slyco_light-B-R848-Map6
3	Gypsy-RLX-comp_Slyco_light-B-G78-Map20
3	Gypsy-RLX-comp-chim_Slyco_light-B-G1404-Map6
3	Gypsy-RLX-incomp_Slyco_light-B-G1199-Map5
3	Gypsy-RLX-incomp_Slyco_light-B-G1430-Map5_reversed
3	Gypsy-RLX-incomp_Slyco_light-B-G1437-Map16
3	Gypsy-RLX-incomp_Slyco_light-B-G66-Map6_reversed
3	Gypsy-RLX-incomp_Slyco_light-B-R171-Map8
3	Gypsy-RLX-incomp_Slyco_light-B-R3003-Map6
3	Gypsy-RLX-incomp_Slyco_light-B-R4241-Map9
3	Gypsy-RLX-incomp_Slyco_light-B-R719-Map20
3	Gypsy-RLX-incomp_Slyco_light-B-R897-Map20
3	LINE-RIX-comp_Slyco_light-B-R588-Map11
3	LINE-RIX-comp_Slyco_light-B-R769-Map11_reversed
3	LINE-RIX-incomp_Slyco_light-B-R667-Map11_reversed
3	MuDR-DTX-incomp_Slyco_light-B-R1146-Map8_reversed
2	CACTA-DTX-incomp_Slyco_light-B-R3407-Map6_reversed
2	CACTA-DTX-incomp-chim_Slyco_light-B-R525-Map18
2	Copia-RLX-incomp_Slyco_light-B-R1110-Map20
2	Copia-RLX-incomp_Slyco_light-B-R1250-Map10_reversed
2	Copia-RLX-incomp_Slyco_light-B-R1588-Map16_reversed
2	Copia-RLX-incomp_Slyco_light-B-R1777-Map6_reversed
2	Copia-RLX-incomp_Slyco_light-B-R1937-Map7_reversed
2	Copia-RLX-incomp_Slyco_light-B-R328-Map20
2	Copia-RLX-incomp_Slyco_light-B-R4868-Map6
2	Copia-RLX-incomp_Slyco_light-B-R792-Map20
2	Copia-RLX-incomp_Slyco_light-B-R891-Map15
2	Copia-RLX-incomp-chim_Slyco_light-B-R255-Map20_reversed
2	Copia-RXX-chim_Slyco_light-B-G1321-Map19
2	Copia-RYX-incomp-chim_Slyco_light-B-R1953-Map6
2	Gypsy_BlastSimOnly_withOTHER-RLX-incomp_Slyco_light-B-R5678-Map11_reversed
2	Gypsy_BlastSimOnly-DTX-incomp-chim_Slyco_light-B-G13-Map20
2	Gypsy_BlastSimOnly-RLX-incomp_Slyco_light-B-G1056-Map5
2	Gypsy_BlastSimOnly-RLX-incomp_Slyco_light-B-P397.69-Map6_reversed
2	Gypsy_BlastSimOnly-RLX-incomp_Slyco_light-B-R1167-Map5
2	Gypsy_BlastSimOnly-RLX-incomp_Slyco_light-B-R1460-Map9
2	Gypsy_BlastSimOnly-RLX-incomp_Slyco_light-B-R264-Map5
2	Gypsy_BlastSimOnly-RLX-incomp_Slyco_light-B-R2861-Map11
2	Gypsy_BlastSimOnly-RLX-incomp_Slyco_light-B-R3953-Map5
2	Gypsy_BlastSimOnly-RLX-incomp_Slyco_light-B-R403-Map10
2	Gypsy_BlastSimOnly-RLX-incomp_Slyco_light-B-R896-Map7
2	Gypsy_withOTHER-RLX-incomp_Slyco_light-B-R741-Map20
2	Gypsy-RLX-incomp_Slyco_light-B-G1269-Map8
2	Gypsy-RLX-incomp_Slyco_light-B-R2182-Map14
2	Gypsy-RLX-incomp_Slyco_light-B-R381-Map6_reversed
2	Gypsy-RLX-incomp_Slyco_light-B-R742-Map16
2	Gypsy-RLX-incomp_Slyco_light-B-R753-Map20_reversed
2	Gypsy-RLX-incomp_Slyco_light-B-R948-Map7
2	Gypsy-RLX-incomp-chim_Slyco_light-B-R130-Map20_reversed
2	Gypsy-RLX-incomp-chim_Slyco_light-B-R788-Map12_reversed
2	hAT-DTX-comp_Slyco_light-B-R317-Map20_reversed
2	hAT-DTX-incomp_Slyco_light-B-G1221-Map12
2	hAT-DTX-incomp_Slyco_light-B-R319-Map20_reversed
2	LINE-RIX-comp_Slyco_light-B-R2311-Map6_reversed
2	LINE-RIX-incomp_Slyco_light-B-R437-Map5_reversed
2	MuDR-DTX-incomp_Slyco_light-B-R1090-Map6
2	MuDR-DTX-incomp_Slyco_light-B-R1335-Map10
1	CACTA-DTX-incomp_Slyco_light-B-R1035-Map7
1	CACTA-DTX-incomp_Slyco_light-B-R1036-Map6
1	CACTA-DTX-incomp-chim_Slyco_light-B-R824-Map6_reversed
1	Copia_BlastSimOnly-RLX-incomp_Slyco_light-B-R2180-Map7
1	Copia_BlastSimOnly-RLX-incomp_Slyco_light-B-R2657-Map5
1	Copia-RLX-comp-chim_Slyco_light-B-R1065-Map5
1	Copia-RLX-incomp_Slyco_light-B-G354-Map20
1	Copia-RLX-incomp_Slyco_light-B-G378-Map7
1	Copia-RLX-incomp_Slyco_light-B-R2322-Map5
1	Copia-RLX-incomp_Slyco_light-B-R3113-Map9
1	Copia-RLX-incomp_Slyco_light-B-R4130-Map6_reversed
1	Copia-RLX-incomp_Slyco_light-B-R590-Map11
1	Copia-RLX-incomp_Slyco_light-B-R695-Map20
1	Gypsy_BlastSimOnly_withOTHER-RIX-incomp-chim_Slyco_light-B-R53-Map6
1	Gypsy_BlastSimOnly-DTX-incomp-chim_Slyco_light-B-G935-Map6_reversed
1	Gypsy_BlastSimOnly-DTX-incomp-chim_Slyco_light-B-R68-Map20_reversed
1	Gypsy_BlastSimOnly-RLX-incomp_Slyco_light-B-G815-Map10
1	Gypsy_BlastSimOnly-RLX-incomp_Slyco_light-B-G923-Map13
1	Gypsy_BlastSimOnly-RLX-incomp_Slyco_light-B-G963-Map8
1	Gypsy_BlastSimOnly-RLX-incomp_Slyco_light-B-R1059-Map6
1	Gypsy_BlastSimOnly-RLX-incomp_Slyco_light-B-R2219-Map5_reversed
1	Gypsy_BlastSimOnly-RLX-incomp_Slyco_light-B-R3466-Map6
1	Gypsy_BlastSimOnly-RLX-incomp_Slyco_light-B-R966-Map5
1	Gypsy_withOTHER-RLX-incomp-chim_Slyco_light-B-R928-Map7
1	Gypsy-RLX-incomp_Slyco_light-B-G1303-Map9
1	Gypsy-RLX-incomp_Slyco_light-B-G1412-Map15
1	Gypsy-RLX-incomp_Slyco_light-B-G1446-Map8_reversed
1	Gypsy-RLX-incomp_Slyco_light-B-G93-Map5_reversed
1	Gypsy-RLX-incomp_Slyco_light-B-R1582-Map11_reversed
1	Gypsy-RLX-incomp_Slyco_light-B-R2693-Map7_reversed
1	Gypsy-RLX-incomp_Slyco_light-B-R2808-Map15
1	Gypsy-RLX-incomp_Slyco_light-B-R39-Map20
1	Gypsy-RLX-incomp_Slyco_light-B-R980-Map10_reversed
1	Gypsy-RLX-incomp-chim_Slyco_light-B-G1385-Map6_reversed
1	Gypsy-RLX-incomp-chim_Slyco_light-B-G1392-Map5
1	Gypsy-RLX-incomp-chim_Slyco_light-B-R575-Map9
1	Gypsy-RYX-incomp-chim_Slyco_light-B-G1386-Map20
1	Gypsy-RYX-incomp-chim_Slyco_light-B-G1419-Map12_reversed
1	Gypsy-RYX-incomp-chim_Slyco_light-B-R722-Map20
1	hAT-DTX-comp_Slyco_light-B-G1240-Map20_reversed
1	hAT-DTX-comp_Slyco_light-B-R1776-Map17_reversed
1	hAT-DTX-incomp_Slyco_light-B-G1226-Map7_reversed
1	hAT-DTX-incomp_Slyco_light-B-R3665-Map5_reversed
1	LINE_BlastSimOnly-RIX-incomp-chim_Slyco_light-B-R3888-Map7
1	LINE-RIX-comp_Slyco_light-B-G828-Map5_reversed
1	LINE-RIX-comp_Slyco_light-B-R2316-Map5
1	LINE-RIX-comp_Slyco_light-B-R3209-Map6
1	LINE-RIX-incomp_Slyco_light-B-R1033-Map9
1	LINE-RIX-incomp_Slyco_light-B-R3830-Map5_reversed
1	LINE-RIX-incomp_Slyco_light-B-R3973-Map5
1	MuDR_BlastSimOnly-DXX_Slyco_light-B-R1025-Map8
1	MuDR-DTX-incomp_Slyco_light-B-R1138-Map5
1	MuDR-DTX-incomp_Slyco_light-B-R1764-Map9_reversed
1	MuDR-DTX-incomp_Slyco_light-B-R312-Map20
1	MuDR-DXX_Slyco_light-B-R610-Map17
1	MuDR-DXX_Slyco_light-B-R732-Map8

## Sheet: Fig2c
GO enrichment analysis (p-values) of genes containing TIPs
	All	Copia	Gypsy	LINE	MuDR	hAT	CACTA
defense response	0.00058	5.6e-05	0.40	1.00	1.00	0.60	1.00
apoptosis	0.00054	2.4e-05	1.00	1.00	0.81	1.00	0.87
cell death	0.00054	2.4e-05	0.55	0.39	1.00	0.87	0.45
death	0.00054	2.4e-05	0.52	0.70	0.29	0.35	0.98
programmed cell death	0.00054	2.4e-05	0.56	0.29	1.00	1.00	1.00
response to stress	0.00054	0.00036	0.47	0.75	0.28	1.00	0.99
response to stimulus	0.00044	0.00032	1.00	0.64	0.39	1.00	1.00
oxidation reduction	0.028	0.34	1.00	0.28	1.00	1.00	1.00
phosphorylation	0.77	0.73	0.76	0.49	1.00	1.00	1.00
regulation of cellular metabolic process	0.99	0.22	1.00	0.34	1.00	0.79	1.00
cellular biosynthetic process	0.96	0.78	1.00	0.52	0.45	1.00	1.00
nitrogen compound metabolic process	0.87	0.20	0.88	0.49	0.50	1.00	1.00

## Sheet: Fig2d
Variation in expession level in relation to the presence/absence of the TE insertion
gene	insertion	Log2(exp_ratio)	position_relative_to_neighbouring_gene
Solyc01g014060	SL2.50ch01_11138002_Gypsy.RLX.incomp_Slyco_light.B.R5019.Map6_reversed	0	Downstream
Solyc01g006590	SL2.50ch01_1198834_Copia.RLX.comp_Slyco_light.B.R1556.Map8	0	Exon
Solyc01g006600	SL2.50ch01_1203582_Copia_BlastSimOnly.RSX.incomp.chim_Slyco_light.B.G237.Map20_reversed	0	Exon
Solyc01g006600	SL2.50ch01_1203607_Copia.RYX.incomp.chim_Slyco_light.B.P55.20.Map20_reversed	0	Exon
Solyc01g007710	SL2.50ch01_1898594_LINE.RIX.incomp_Slyco_light.B.R667.Map11_reversed	-0.068524394078057	Exon
Solyc01g007680	SL2.50ch01_1898594_LINE.RIX.incomp_Slyco_light.B.R667.Map11_reversed	0	Upstream
Solyc01g007700	SL2.50ch01_1898594_LINE.RIX.incomp_Slyco_light.B.R667.Map11_reversed	-0.104287479568444	Upstream
Solyc01g007710	SL2.50ch01_1898594_LINE.RIX.incomp_Slyco_light.B.R667.Map11_reversed	-0.068524394078057	Upstream
Solyc01g007720	SL2.50ch01_1898594_LINE.RIX.incomp_Slyco_light.B.R667.Map11_reversed	0.199273957907539	Upstream
Solyc01g007690	SL2.50ch01_1898594_LINE.RIX.incomp_Slyco_light.B.R667.Map11_reversed	0.060238852939151	Downstream
Solyc01g007710	SL2.50ch01_1898594_LINE.RIX.incomp_Slyco_light.B.R667.Map11_reversed	-0.068524394078057	Downstream
Solyc01g007940	SL2.50ch01_2126830_Copia.RYX.incomp.chim_Slyco_light.B.P55.20.Map20_reversed	0	Intron
Solyc01g007940	SL2.50ch01_2126967_Copia.RLX.comp_Slyco_light.B.G1251.Map20	0	Intron
Solyc01g007950	SL2.50ch01_2134672_Copia.RYX.incomp.chim_Slyco_light.B.P55.20.Map20_reversed	-0.513191942431398	Downstream
Solyc01g017300	SL2.50ch01_23935232_Copia.RLX.incomp_Slyco_light.B.R4880.Map5_reversed	0	Exon
Solyc01g017300	SL2.50ch01_23935232_Copia.RLX.incomp_Slyco_light.B.R4880.Map5_reversed	0	Upstream
Solyc01g017310	SL2.50ch01_23935232_Copia.RLX.incomp_Slyco_light.B.R4880.Map5_reversed	0	Upstream
Solyc01g017320	SL2.50ch01_23935232_Copia.RLX.incomp_Slyco_light.B.R4880.Map5_reversed	0.123382415505282	Upstream
Solyc01g017330	SL2.50ch01_23935232_Copia.RLX.incomp_Slyco_light.B.R4880.Map5_reversed	0	Upstream
Solyc01g017300	SL2.50ch01_23936130_LINE_BlastSimOnly.RIX.comp.chim_Slyco_light.B.R396.Map13_reversed	0	Exon
Solyc01g017310	SL2.50ch01_23936130_LINE_BlastSimOnly.RIX.comp.chim_Slyco_light.B.R396.Map13_reversed	0	Upstream
Solyc01g017320	SL2.50ch01_23936130_LINE_BlastSimOnly.RIX.comp.chim_Slyco_light.B.R396.Map13_reversed	-1.53605290024021	Upstream
Solyc01g017330	SL2.50ch01_23936130_LINE_BlastSimOnly.RIX.comp.chim_Slyco_light.B.R396.Map13_reversed	0	Upstream
Solyc01g017300	SL2.50ch01_23936130_LINE_BlastSimOnly.RIX.comp.chim_Slyco_light.B.R396.Map13_reversed	0	Downstream
Solyc01g017310	SL2.50ch01_23936130_LINE_BlastSimOnly.RIX.comp.chim_Slyco_light.B.R396.Map13_reversed	0	Downstream
Solyc01g017320	SL2.50ch01_23936130_LINE_BlastSimOnly.RIX.comp.chim_Slyco_light.B.R396.Map13_reversed	-1.53605290024021	Downstream
Solyc01g017340	SL2.50ch01_23940824_Gypsy.RLX.incomp_Slyco_light.B.R5041.Map20_reversed	0.887525270741587	Upstream
Solyc01g017350	SL2.50ch01_23940824_Gypsy.RLX.incomp_Slyco_light.B.R5041.Map20_reversed	0	Upstream
Solyc01g017360	SL2.50ch01_23940824_Gypsy.RLX.incomp_Slyco_light.B.R5041.Map20_reversed	0	Upstream
Solyc01g017370	SL2.50ch01_23940824_Gypsy.RLX.incomp_Slyco_light.B.R5041.Map20_reversed	-0.410283969308209	Upstream
Solyc01g017360	SL2.50ch01_23940824_Gypsy.RLX.incomp_Slyco_light.B.R5041.Map20_reversed	0	Downstream
Solyc01g017390	SL2.50ch01_23944361_Gypsy.RLX.incomp_Slyco_light.B.G1269.Map8	0	Upstream
Solyc01g017400	SL2.50ch01_23944361_Gypsy.RLX.incomp_Slyco_light.B.G1269.Map8	0	Upstream
Solyc01g017370	SL2.50ch01_23944361_Gypsy.RLX.incomp_Slyco_light.B.G1269.Map8	-0.028569152196771	Downstream
Solyc01g017380	SL2.50ch01_23944361_Gypsy.RLX.incomp_Slyco_light.B.G1269.Map8	0	Downstream
Solyc01g017390	SL2.50ch01_23944361_Gypsy.RLX.incomp_Slyco_light.B.G1269.Map8	0	Downstream
Solyc01g017410	SL2.50ch01_23944361_Gypsy.RLX.incomp_Slyco_light.B.G1269.Map8	0	Downstream
Solyc01g008320	SL2.50ch01_2446052_Copia.RYX.incomp.chim_Slyco_light.B.R3874.Map5	-1.1554814418667	Intron
Solyc01g008320	SL2.50ch01_2446052_Copia.RYX.incomp.chim_Slyco_light.B.R3874.Map5	-1.1554814418667	Downstream
Solyc01g008320	SL2.50ch01_2446053_Gypsy.RLX.incomp_Slyco_light.B.G1424.Map5	-1.4383767136883	Intron
Solyc01g008320	SL2.50ch01_2446053_Gypsy.RLX.incomp_Slyco_light.B.G1424.Map5	-1.4383767136883	Downstream
Solyc01g008470	SL2.50ch01_2556440_Copia.RLX.incomp_Slyco_light.B.G1034.Map20_reversed	-0.074344722114328	Downstream
Solyc01g008880	SL2.50ch01_2900952_Copia.RLX.incomp_Slyco_light.B.R1957.Map10_reversed	0	Exon
Solyc01g008880	SL2.50ch01_2900952_Copia.RLX.incomp_Slyco_light.B.R1957.Map10_reversed	0	Upstream
Solyc01g008880	SL2.50ch01_2900952_Copia.RLX.incomp_Slyco_light.B.R1957.Map10_reversed	0	Downstream
Solyc01g009280	SL2.50ch01_3320750_Gypsy.RYX.incomp.chim_Slyco_light.B.P33.101.Map14	0.095280305734416	Upstream
Solyc01g009370	SL2.50ch01_3557436_Gypsy.RLX.incomp_Slyco_light.B.R5019.Map6_reversed	4.01792190799726	Downstream
Solyc01g009430	SL2.50ch01_3637185_Copia.RLX.incomp.chim_Slyco_light.B.R315.Map20	-1.12642119856562	Upstream
Solyc01g009430	SL2.50ch01_3637203_Copia.RLX.incomp_Slyco_light.B.G1034.Map20_reversed	-1.12642119856562	Upstream
Solyc01g028980	SL2.50ch01_39134073_Gypsy.RLX.incomp_Slyco_light.B.R3403.Map6	0	Downstream
Solyc01g009940	SL2.50ch01_4543990_Copia.RYX.incomp.chim_Slyco_light.B.P55.20.Map20_reversed	0	Intron
Solyc01g009940	SL2.50ch01_4543990_Copia.RYX.incomp.chim_Slyco_light.B.P55.20.Map20_reversed	0	Downstream
Solyc01g009940	SL2.50ch01_4544082_Copia_BlastSimOnly.RLX.incomp_Slyco_light.B.P85.20.Map20_reversed	0	Intron
Solyc01g009940	SL2.50ch01_4544082_Copia_BlastSimOnly.RLX.incomp_Slyco_light.B.P85.20.Map20_reversed	0	Downstream
Solyc01g009940	SL2.50ch01_4544082_Copia_BlastSimOnly.RSX.incomp.chim_Slyco_light.B.G237.Map20_reversed	0	Intron
Solyc01g009940	SL2.50ch01_4544082_Copia_BlastSimOnly.RSX.incomp.chim_Slyco_light.B.G237.Map20_reversed	0	Downstream
Solyc01g009940	SL2.50ch01_4544651_Copia.RLX.comp_Slyco_light.B.G1251.Map20	0	Exon
Solyc01g009940	SL2.50ch01_4544651_Copia.RLX.comp_Slyco_light.B.G1251.Map20	0	Downstream
Solyc01g009940	SL2.50ch01_4544651_Copia.RYX.incomp.chim_Slyco_light.B.P55.20.Map20_reversed	0	Exon
Solyc01g009940	SL2.50ch01_4544651_Copia.RYX.incomp.chim_Slyco_light.B.P55.20.Map20_reversed	0	Downstream
Solyc01g049900	SL2.50ch01_47152054_Copia.RLX.incomp_Slyco_light.B.R792.Map20	-0.345077072612738	Intron
Solyc01g056560	SL2.50ch01_54598727_Gypsy.RLX.comp.chim_Slyco_light.B.P330.69.Map5_reversed	0	Intron
Solyc01g056560	SL2.50ch01_54598727_Gypsy.RLX.comp.chim_Slyco_light.B.P330.69.Map5_reversed	0	Upstream
Solyc01g058500	SL2.50ch01_66785103_Gypsy.RLX.incomp_Slyco_light.B.R3403.Map6	-0.21811506971421	Upstream
Solyc01g058510	SL2.50ch01_66785103_Gypsy.RLX.incomp_Slyco_light.B.R3403.Map6	0	Downstream
Solyc01g059950	SL2.50ch01_69269113_Gypsy.RLX.comp_Slyco_light.B.G88.Map6	-1.67807190511264	Upstream
Solyc01g059950	SL2.50ch01_69269217_Gypsy.RLX.comp_Slyco_light.B.R1116.Map20_reversed	-1.67807190511264	Exon
Solyc01g059950	SL2.50ch01_69269217_Gypsy.RLX.comp_Slyco_light.B.R1116.Map20_reversed	-1.67807190511264	Upstream
Solyc01g006100	SL2.50ch01_761797_hAT_BlastSimOnly.DTX.incomp_Slyco_light.B.R4501.Map6	1.06558834162758	Intron
Solyc01g067990	SL2.50ch01_77038412_Copia.RLX.comp_Slyco_light.B.G1251.Map20	0	Exon
Solyc01g067990	SL2.50ch01_77038412_Copia.RLX.comp_Slyco_light.B.G1251.Map20	0	Upstream
Solyc01g067990	SL2.50ch01_77038412_Copia.RLX.comp_Slyco_light.B.G1251.Map20	0	Downstream
Solyc01g079200	SL2.50ch01_78286230_Copia.RYX.incomp.chim_Slyco_light.B.P164.20.Map11	-1.4594316186373	Upstream
Solyc01g079200	SL2.50ch01_78286230_Copia.RYX.incomp.chim_Slyco_light.B.R3874.Map5	-0.321928094887362	Upstream
Solyc01g079520	SL2.50ch01_78579979_Copia.RLX.incomp_Slyco_light.B.G1034.Map20_reversed	-0.935427998703916	Upstream
Solyc01g079510	SL2.50ch01_78579979_Copia.RLX.incomp_Slyco_light.B.G1034.Map20_reversed	-1.10142450000125	Downstream
Solyc01g079570	SL2.50ch01_78641832_Copia.RLX.incomp_Slyco_light.B.R4880.Map5_reversed	0	Intron
Solyc01g079570	SL2.50ch01_78641832_Copia.RLX.incomp_Slyco_light.B.R4880.Map5_reversed	0	Upstream
Solyc01g079570	SL2.50ch01_78641832_Gypsy.RLX.incomp_Slyco_light.B.R5019.Map6_reversed	0	Intron
Solyc01g079570	SL2.50ch01_78641832_Gypsy.RLX.incomp_Slyco_light.B.R5019.Map6_reversed	0	Upstream
Solyc01g079570	SL2.50ch01_78641832_Gypsy.RYX.incomp.chim_Slyco_light.B.R1781.Map6_reversed	0	Intron
Solyc01g079570	SL2.50ch01_78641832_Gypsy.RYX.incomp.chim_Slyco_light.B.R1781.Map6_reversed	0	Upstream
Solyc01g079680	SL2.50ch01_78793278_Copia.RYX.incomp.chim_Slyco_light.B.P55.20.Map20_reversed	0.719800437482419	Upstream
Solyc01g080440	SL2.50ch01_79685837_Gypsy_BlastSimOnly.RLX.incomp_Slyco_light.B.R2484.Map11	0	Upstream
Solyc01g080440	SL2.50ch01_79686037_Copia_BlastSimOnly.RLX.incomp_Slyco_light.B.R5472.Map5	0	Upstream
Solyc01g080490	SL2.50ch01_79723248_Copia.RYX.incomp.chim_Slyco_light.B.P55.20.Map20_reversed	0.235628248493142	Upstream
Solyc01g080800	SL2.50ch01_80075373_Copia.RYX.incomp.chim_Slyco_light.B.P55.20.Map20_reversed	0	Downstream
Solyc01g080800	SL2.50ch01_80075378_Copia.RLX.comp_Slyco_light.B.G1251.Map20	0	Downstream
Solyc01g080910	SL2.50ch01_80251948_Gypsy.RLX.comp.chim_Slyco_light.B.P238.69.Map6	-0.760965478009522	Downstream
Solyc01g080910	SL2.50ch01_80251948_Gypsy.RXX.chim_Slyco_light.B.G1410.Map5	-0.805605033989482	Downstream
Solyc01g073750	SL2.50ch01_81141173_Copia.RYX.incomp.chim_Slyco_light.B.P55.20.Map20_reversed	-0.066575156306027	Intron
Solyc01g086740	SL2.50ch01_81696611_Copia_BlastSimOnly.RLX.incomp_Slyco_light.B.R1066.Map7	-0.027237839057851	Downstream
Solyc01g086780	SL2.50ch01_81737172_Copia.RLX.incomp_Slyco_light.B.R1459.Map20	0	Exon
Solyc01g086780	SL2.50ch01_81737172_Copia.RLX.incomp_Slyco_light.B.R1459.Map20	0	Upstream
Solyc01g086790	SL2.50ch01_81737172_Copia.RLX.incomp_Slyco_light.B.R1459.Map20	0	Upstream
Solyc01g086780	SL2.50ch01_81737172_Copia.RLX.incomp_Slyco_light.B.R1459.Map20	0	Downstream
Solyc01g086790	SL2.50ch01_81737172_Copia.RLX.incomp_Slyco_light.B.R1459.Map20	0	Downstream
Solyc01g086780	SL2.50ch01_81737172_Gypsy_BlastSimOnly.RLX.incomp_Slyco_light.B.R3129.Map20_reversed	0	Exon
Solyc01g086780	SL2.50ch01_81737172_Gypsy_BlastSimOnly.RLX.incomp_Slyco_light.B.R3129.Map20_reversed	0	Upstream
Solyc01g086790	SL2.50ch01_81737172_Gypsy_BlastSimOnly.RLX.incomp_Slyco_light.B.R3129.Map20_reversed	0	Upstream
Solyc01g086780	SL2.50ch01_81737172_Gypsy_BlastSimOnly.RLX.incomp_Slyco_light.B.R3129.Map20_reversed	0	Downstream
Solyc01g086790	SL2.50ch01_81737172_Gypsy_BlastSimOnly.RLX.incomp_Slyco_light.B.R3129.Map20_reversed	0	Downstream
Solyc01g086780	SL2.50ch01_81737172_hAT.DTX.incomp_Slyco_light.B.R319.Map20_reversed	0	Exon
Solyc01g086780	SL2.50ch01_81737172_hAT.DTX.incomp_Slyco_light.B.R319.Map20_reversed	0	Upstream
Solyc01g086790	SL2.50ch01_81737172_hAT.DTX.incomp_Slyco_light.B.R319.Map20_reversed	0	Upstream
Solyc01g086780	SL2.50ch01_81737172_hAT.DTX.incomp_Slyco_light.B.R319.Map20_reversed	0	Downstream
Solyc01g086790	SL2.50ch01_81737172_hAT.DTX.incomp_Slyco_light.B.R319.Map20_reversed	0	Downstream
Solyc01g086780	SL2.50ch01_81737172_LINE.RIX.incomp.chim_Slyco_light.B.R3539.Map9	0	Exon
Solyc01g086780	SL2.50ch01_81737172_LINE.RIX.incomp.chim_Slyco_light.B.R3539.Map9	0	Upstream
Solyc01g086790	SL2.50ch01_81737172_LINE.RIX.incomp.chim_Slyco_light.B.R3539.Map9	0	Upstream
Solyc01g086780	SL2.50ch01_81737172_LINE.RIX.incomp.chim_Slyco_light.B.R3539.Map9	0	Downstream
Solyc01g086790	SL2.50ch01_81737172_LINE.RIX.incomp.chim_Slyco_light.B.R3539.Map9	0	Downstream
Solyc01g090160	SL2.50ch01_83796469_Copia_BlastSimOnly.RLX.incomp_Slyco_light.B.P85.20.Map20_reversed	-0.264752923060093	Intron
Solyc01g090160	SL2.50ch01_83796591_Copia.RLX.comp_Slyco_light.B.G1251.Map20	-0.264752923060093	Intron
Solyc01g090160	SL2.50ch01_83796591_Copia.RLX.comp_Slyco_light.B.G1251.Map20	-0.264752923060093	Upstream
Solyc01g090420	SL2.50ch01_84106849_Copia.RYX.incomp.chim_Slyco_light.B.R1269.Map5	-0.030153153371381	Upstream
Solyc01g090810	SL2.50ch01_84523581_MuDR.DTX.incomp_Slyco_light.B.G1417.Map20_reversed	-2.48542682717024	Downstream
Solyc01g091150	SL2.50ch01_84778749_Gypsy.RLX.comp_Slyco_light.B.R40.Map20	-0.129690788298978	Intron
Solyc01g091150	SL2.50ch01_84817942_hAT.DTX.comp_Slyco_light.B.G1307.Map7	-0.646149160662414	Intron
Solyc01g091680	SL2.50ch01_85269506_Gypsy.RLX.incomp_Slyco_light.B.R5041.Map20_reversed	0.906890595608518	Downstream
Solyc01g091690	SL2.50ch01_85269506_Gypsy.RLX.incomp_Slyco_light.B.R5041.Map20_reversed	-0.374839813241713	Downstream
Solyc01g095130	SL2.50ch01_86516806_Copia.RYX.incomp.chim_Slyco_light.B.P55.20.Map20_reversed	0.927121120082904	Exon
Solyc01g095130	SL2.50ch01_86516828_Copia_BlastSimOnly.RLX.incomp_Slyco_light.B.P85.20.Map20_reversed	0.737143255029787	Intron
Solyc01g095220	SL2.50ch01_86562887_Gypsy.RYX.incomp.chim_Slyco_light.B.G1360.Map20	-1.73325368378005	Intron
Solyc01g095210	SL2.50ch01_86562887_Gypsy.RYX.incomp.chim_Slyco_light.B.G1360.Map20	-0.44691629364597	Upstream
Solyc01g095350	SL2.50ch01_86636429_Copia_BlastSimOnly.RLX.incomp_Slyco_light.B.R1066.Map7	0.329705445479082	Upstream
Solyc01g095360	SL2.50ch01_86636429_Copia_BlastSimOnly.RLX.incomp_Slyco_light.B.R1066.Map7	0.640671933307444	Upstream
Solyc01g095350	SL2.50ch01_86636431_MuDR.DTX.incomp.chim_Slyco_light.B.R1194.Map20	1.21681138907315	Upstream
Solyc01g095360	SL2.50ch01_86636431_MuDR.DTX.incomp.chim_Slyco_light.B.R1194.Map20	-0.181329764714562	Upstream
Solyc01g096040	SL2.50ch01_87130495_Copia.RYX.incomp.chim_Slyco_light.B.P55.20.Map20_reversed	-1.09548270133571	Upstream
Solyc01g097700	SL2.50ch01_88443234_Copia_BlastSimOnly.RLX.incomp_Slyco_light.B.R1066.Map7	0	Exon
Solyc01g097700	SL2.50ch01_88443234_Copia_BlastSimOnly.RLX.incomp_Slyco_light.B.R1066.Map7	0	Upstream
Solyc01g097700	SL2.50ch01_88443234_Copia_BlastSimOnly.RLX.incomp_Slyco_light.B.R1066.Map7	0	Downstream
Solyc01g097750	SL2.50ch01_88471957_Copia.RLX.comp_Slyco_light.B.R898.Map15	0	Upstream
Solyc01g098500	SL2.50ch01_89006969_Copia.RLX.incomp_Slyco_light.B.R66.Map20_reversed	-0.492854243367662	Exon
Solyc01g098500	SL2.50ch01_89006969_Copia.RLX.incomp_Slyco_light.B.R66.Map20_reversed	-0.492854243367662	Upstream
Solyc01g098540	SL2.50ch01_89028208_Copia.RLX.incomp_Slyco_light.B.R736.Map10_reversed	-1.23176060387064	Downstream
Solyc01g098680	SL2.50ch01_89109759_Gypsy.RLX.incomp.chim_Slyco_light.B.G1447.Map6_reversed	1.92599941855622	Exon
Solyc01g098680	SL2.50ch01_89109759_Gypsy.RLX.incomp.chim_Slyco_light.B.G1447.Map6_reversed	1.92599941855622	Downstream
Solyc01g099020	SL2.50ch01_89358170_Copia_BlastSimOnly.RLX.incomp_Slyco_light.B.R1066.Map7	-3.71149490665009	Downstream
Solyc01g099110	SL2.50ch01_89441778_Gypsy.RLX.incomp_Slyco_light.B.G1424.Map5	0.266389400630453	Upstream
Solyc01g099120	SL2.50ch01_89441778_Gypsy.RLX.incomp_Slyco_light.B.G1424.Map5	0.146602583743234	Upstream
Solyc01g099110	SL2.50ch01_89441897_Copia.RYX.incomp.chim_Slyco_light.B.R3874.Map5	-0.115208530533451	Upstream
Solyc01g099120	SL2.50ch01_89441897_Copia.RYX.incomp.chim_Slyco_light.B.R3874.Map5	0.690638932241464	Upstream
Solyc01g099230	SL2.50ch01_89531993_Gypsy.RLX.incomp_Slyco_light.B.R82.Map20_reversed	0.689668014098724	Intron
Solyc01g099570	SL2.50ch01_89768103_Copia.RLX.incomp.chim_Slyco_light.B.R315.Map20	0	Downstream
Solyc01g099570	SL2.50ch01_89768112_Copia.RLX.incomp_Slyco_light.B.G1034.Map20_reversed	0	Downstream
Solyc01g100750	SL2.50ch01_90711681_Copia_BlastSimOnly.RLX.incomp_Slyco_light.B.R1066.Map7	-1.92313123661573	Downstream
Solyc01g100750	SL2.50ch01_90711714_MuDR.DTX.incomp.chim_Slyco_light.B.R1194.Map20	2.34894830882107	Downstream
Solyc01g101190	SL2.50ch01_91024107_Gypsy.RLX.incomp.chim_Slyco_light.B.R213.Map7_reversed	0.730813367184611	Upstream
Solyc01g101180	SL2.50ch01_91024107_Gypsy.RLX.incomp.chim_Slyco_light.B.R213.Map7_reversed	3.91125578816992	Downstream
Solyc01g101190	SL2.50ch01_91024170_LINE.RIX.incomp_Slyco_light.B.R3545.Map5	-2.23266075679027	Upstream
Solyc01g101180	SL2.50ch01_91024170_LINE.RIX.incomp_Slyco_light.B.R3545.Map5	-2.13750352374994	Downstream
Solyc01g102730	SL2.50ch01_91460938_Gypsy.RLX.comp_Slyco_light.B.R935.Map12	0.74463415489256	Intron
Solyc01g102920	SL2.50ch01_91578496_Copia_BlastSimOnly.RSX.incomp.chim_Slyco_light.B.G237.Map20_reversed	0	Upstream
Solyc01g102920	SL2.50ch01_91578496_Copia.RLX.comp_Slyco_light.B.G1251.Map20	0	Upstream
Solyc01g102920	SL2.50ch01_91578496_Copia.RYX.incomp.chim_Slyco_light.B.P55.20.Map20_reversed	0	Upstream
Solyc01g104110	SL2.50ch01_92574575_Copia.RLX.incomp_Slyco_light.B.G1255.Map15	4.4929186325842	Downstream
Solyc01g106130	SL2.50ch01_94094381_Copia.RLX.incomp_Slyco_light.B.G1423.Map20	0	Exon
Solyc01g106130	SL2.50ch01_94094381_Copia.RLX.incomp_Slyco_light.B.G1423.Map20	0	Upstream
Solyc01g106140	SL2.50ch01_94094381_Copia.RLX.incomp_Slyco_light.B.G1423.Map20	0	Upstream
Solyc01g106110	SL2.50ch01_94094381_Copia.RLX.incomp_Slyco_light.B.G1423.Map20	0.485134319811238	Downstream
Solyc01g106120	SL2.50ch01_94094381_Copia.RLX.incomp_Slyco_light.B.G1423.Map20	0.568891807507475	Downstream
Solyc01g106130	SL2.50ch01_94094381_Copia.RLX.incomp_Slyco_light.B.G1423.Map20	0	Downstream
Solyc01g106350	SL2.50ch01_94280109_Copia.RLX.incomp_Slyco_light.B.G489.Map9	-0.088536674601657	Intron
Solyc01g106350	SL2.50ch01_94280109_Copia.RLX.incomp_Slyco_light.B.G489.Map9	-0.088536674601657	Upstream
Solyc01g106340	SL2.50ch01_94280109_Copia.RLX.incomp_Slyco_light.B.G489.Map9	0.557123026551011	Downstream
Solyc01g108570	SL2.50ch01_95835329_Copia.RLX.incomp.chim_Slyco_light.B.R295.Map20_reversed	0.771235496250952	Upstream
Solyc01g108560	SL2.50ch01_95835329_Copia.RLX.incomp.chim_Slyco_light.B.R295.Map20_reversed	0.870181759513043	Downstream
Solyc01g109270	SL2.50ch01_96257884_Copia.RLX.comp_Slyco_light.B.G1251.Map20	0	Exon
Solyc01g109270	SL2.50ch01_96257884_Copia.RLX.comp_Slyco_light.B.G1251.Map20	0	Downstream
Solyc01g109690	SL2.50ch01_96580237_Copia.RLX.incomp_Slyco_light.B.G1391.Map7	0	Upstream
Solyc01g109690	SL2.50ch01_96580237_Copia.RLX.incomp_Slyco_light.B.G1391.Map7	0	Downstream
Solyc01g110700	SL2.50ch01_97446413_Gypsy.RLX.comp_Slyco_light.B.R1116.Map20_reversed	-0.153020364678873	Exon
Solyc01g111080	SL2.50ch01_97446413_Gypsy.RLX.comp_Slyco_light.B.R1116.Map20_reversed	-0.85734071754862	Exon
Solyc01g111180	SL2.50ch01_97446413_Gypsy.RLX.comp_Slyco_light.B.R1116.Map20_reversed	0.108287148715067	Exon
Solyc01g111030	SL2.50ch01_97446413_Gypsy.RLX.comp_Slyco_light.B.R1116.Map20_reversed	4.52077144253539	Downstream
Solyc01g111980	SL2.50ch01_98114047_Copia_BlastSimOnly.RLX.comp_Slyco_light.B.R2468.Map20	-0.128557615986401	Downstream
Solyc01g111980	SL2.50ch01_98114080_Copia_BlastSimOnly.RLX.comp_Slyco_light.B.P381.0.Map8	0.18668693019722	Downstream
Solyc01g112220	SL2.50ch01_98274639_Copia.RLX.incomp.chim_Slyco_light.B.R315.Map20	-0.603147346815156	Upstream
Solyc01g112330	SL2.50ch01_98418260_Gypsy.RLX.incomp.chim_Slyco_light.B.R1340.Map20_reversed	0	Intron
Solyc01g112330	SL2.50ch01_98418260_Gypsy.RLX.incomp.chim_Slyco_light.B.R1340.Map20_reversed	0	Upstream
Solyc02g011750	SL2.50ch02_13778504_Copia.RLX.incomp_Slyco_light.B.R4880.Map5_reversed	0	Exon
Solyc02g011740	SL2.50ch02_13778504_Copia.RLX.incomp_Slyco_light.B.R4880.Map5_reversed	0	Upstream
Solyc02g011750	SL2.50ch02_13778504_Copia.RLX.incomp_Slyco_light.B.R4880.Map5_reversed	0	Upstream
Solyc02g011730	SL2.50ch02_13778504_Copia.RLX.incomp_Slyco_light.B.R4880.Map5_reversed	0	Downstream
Solyc02g011740	SL2.50ch02_13778504_Copia.RLX.incomp_Slyco_light.B.R4880.Map5_reversed	0	Downstream
Solyc02g011750	SL2.50ch02_13778504_Copia.RLX.incomp_Slyco_light.B.R4880.Map5_reversed	0	Downstream
Solyc02g011760	SL2.50ch02_13778504_Copia.RLX.incomp_Slyco_light.B.R4880.Map5_reversed	0	Downstream
Solyc02g011770	SL2.50ch02_13778504_Copia.RLX.incomp_Slyco_light.B.R4880.Map5_reversed	0	Downstream
Solyc02g011760	SL2.50ch02_13779986_LINE.RIX.comp_Slyco_light.B.R607.Map20_reversed	0	Intron
Solyc02g011740	SL2.50ch02_13779986_LINE.RIX.comp_Slyco_light.B.R607.Map20_reversed	0.632268215499513	Upstream
Solyc02g011750	SL2.50ch02_13779986_LINE.RIX.comp_Slyco_light.B.R607.Map20_reversed	0	Upstream
Solyc02g011760	SL2.50ch02_13779986_LINE.RIX.comp_Slyco_light.B.R607.Map20_reversed	0	Upstream
Solyc02g011760	SL2.50ch02_13779986_LINE.RIX.comp_Slyco_light.B.R607.Map20_reversed	0	Downstream
Solyc02g011770	SL2.50ch02_13779986_LINE.RIX.comp_Slyco_light.B.R607.Map20_reversed	0	Downstream
Solyc02g011780	SL2.50ch02_13779986_LINE.RIX.comp_Slyco_light.B.R607.Map20_reversed	0	Downstream
Solyc02g011790	SL2.50ch02_13779986_LINE.RIX.comp_Slyco_light.B.R607.Map20_reversed	0	Downstream
Solyc02g011990	SL2.50ch02_13825831_Gypsy.RLX.incomp_Slyco_light.B.R12.Map20_reversed	0	Exon
Solyc02g011990	SL2.50ch02_13825831_Gypsy.RLX.incomp_Slyco_light.B.R12.Map20_reversed	0	Upstream
Solyc02g011990	SL2.50ch02_13826945_Gypsy.RLX.incomp_Slyco_light.B.R3403.Map6	0	Upstream
Solyc02g012000	SL2.50ch02_13831378_Copia.RLX.incomp_Slyco_light.B.R66.Map20_reversed	0	Downstream
Solyc02g012010	SL2.50ch02_13831378_Copia.RLX.incomp_Slyco_light.B.R66.Map20_reversed	0	Downstream
Solyc02g012000	SL2.50ch02_13832369_Gypsy.RLX.incomp_Slyco_light.B.R528.Map20	0	Upstream
Solyc02g012000	SL2.50ch02_13832369_Gypsy.RLX.incomp_Slyco_light.B.R528.Map20	0	Downstream
Solyc02g012010	SL2.50ch02_13832369_Gypsy.RLX.incomp_Slyco_light.B.R528.Map20	0	Downstream
Solyc02g012020	SL2.50ch02_13832369_Gypsy.RLX.incomp_Slyco_light.B.R528.Map20	0	Downstream
Solyc02g023930	SL2.50ch02_24532071_Gypsy.RLX.incomp_Slyco_light.B.R3403.Map6	-0.561878887608115	Upstream
Solyc02g023930	SL2.50ch02_24532071_Gypsy.RLX.incomp_Slyco_light.B.R3403.Map6	-0.561878887608115	Downstream
Solyc02g030260	SL2.50ch02_25463307_Copia.RLX.comp_Slyco_light.B.R1556.Map8	-0.756233927870985	Downstream
Solyc02g061920	SL2.50ch02_33481175_Copia.RYX.incomp.chim_Slyco_light.B.P55.20.Map20_reversed	0	Upstream
Solyc02g062070	SL2.50ch02_33652936_Gypsy.RLX.incomp_Slyco_light.B.R3109.Map11_reversed	0	Upstream
Solyc02g062130	SL2.50ch02_33707333_Copia.RLX.comp_Slyco_light.B.R150.Map20	1.18179798491767	Exon
Solyc02g062130	SL2.50ch02_33707397_Copia.RYX.incomp.chim_Slyco_light.B.P98.219.Map20	-0.176531251924881	Intron
Solyc02g065380	SL2.50ch02_36569544_MuDR.DTX.incomp_Slyco_light.B.R655.Map14	-0.77608203386706	Upstream
Solyc02g065390	SL2.50ch02_36569544_MuDR.DTX.incomp_Slyco_light.B.R655.Map14	-1.19967234483636	Upstream
Solyc02g065390	SL2.50ch02_36569544_MuDR.DTX.incomp_Slyco_light.B.R655.Map14	-1.19967234483636	Downstream
Solyc02g066830	SL2.50ch02_36990532_Copia.RLX.incomp_Slyco_light.B.G1349.Map20	-0.058266382511858	Downstream
Solyc02g066830	SL2.50ch02_36990639_Copia.RYX.incomp.chim_Slyco_light.B.P164.20.Map11	0.003526894427417	Downstream
Solyc02g067560	SL2.50ch02_37711585_Gypsy.RLX.incomp.chim_Slyco_light.B.R213.Map7_reversed	0.328477077262853	Upstream
Solyc02g067680	SL2.50ch02_37815150_Copia.RYX.incomp.chim_Slyco_light.B.P55.20.Map20_reversed	2.68633952109624	Downstream
Solyc02g049090	SL2.50ch02_3827751_Gypsy.RLX.incomp_Slyco_light.B.R3403.Map6	0	Upstream
Solyc02g068520	SL2.50ch02_38473157_MuDR.DTX.incomp.chim_Slyco_light.B.R1194.Map20	0	Upstream
Solyc02g068520	SL2.50ch02_38473157_MuDR.DTX.incomp.chim_Slyco_light.B.R1194.Map20	0	Downstream
Solyc02g070020	SL2.50ch02_39811595_MuDR.DTX.incomp_Slyco_light.B.G1417.Map20_reversed	-0.754762804654684	Upstream
Solyc02g070300	SL2.50ch02_40082436_LINE.RIX.incomp_Slyco_light.B.R3545.Map5	-0.485865269671987	Upstream
Solyc02g070300	SL2.50ch02_40082645_Copia.RYX.incomp.chim_Slyco_light.B.G1242.Map20	-1.18845528423718	Upstream
Solyc02g070300	SL2.50ch02_40082645_Copia.RYX.incomp.chim_Slyco_light.B.R3874.Map5	-0.34334754687265	Upstream
Solyc02g070300	SL2.50ch02_40082645_Gypsy.RLX.incomp_Slyco_light.B.G1424.Map5	0.268430936062139	Upstream
Solyc02g070330	SL2.50ch02_40102777_MuDR.DTX.incomp_Slyco_light.B.G1417.Map20_reversed	0.02178156135926	Upstream
Solyc02g070320	SL2.50ch02_40102777_MuDR.DTX.incomp_Slyco_light.B.G1417.Map20_reversed	-0.255772745899698	Downstream
Solyc02g070670	SL2.50ch02_40348159_Gypsy.RLX.incomp.chim_Slyco_light.B.R213.Map7_reversed	0.176610210944901	Exon
Solyc02g070670	SL2.50ch02_40348159_Gypsy.RLX.incomp.chim_Slyco_light.B.R213.Map7_reversed	0.176610210944901	Downstream
Solyc02g071060	SL2.50ch02_40552795_Gypsy.RLX.comp_Slyco_light.B.G88.Map6	1.15650448567999	Upstream
Solyc02g071090	SL2.50ch02_40576842_Copia.RYX.incomp.chim_Slyco_light.B.P55.20.Map20_reversed	-0.289876188383544	Downstream
Solyc02g071800	SL2.50ch02_41149948_Copia.RYX.incomp.chim_Slyco_light.B.P97.129.Map20	-2.34700046339801	Exon
Solyc02g071800	SL2.50ch02_41149948_Copia.RYX.incomp.chim_Slyco_light.B.P97.129.Map20	-2.34700046339801	Upstream
Solyc02g076980	SL2.50ch02_42065921_Copia.RYX.incomp.chim_Slyco_light.B.P55.20.Map20_reversed	-1.63226821549951	Upstream
Solyc02g077600	SL2.50ch02_42486575_Copia.RLX.incomp_Slyco_light.B.G489.Map9	-1.31287996957751	Intron
Solyc02g077600	SL2.50ch02_42486575_Copia.RLX.incomp_Slyco_light.B.G489.Map9	-1.31287996957751	Upstream
Solyc02g077880	SL2.50ch02_42715616_MuDR.DTX.incomp_Slyco_light.B.G1417.Map20_reversed	0.284564967934445	Downstream
Solyc02g077890	SL2.50ch02_42715616_MuDR.DTX.incomp_Slyco_light.B.G1417.Map20_reversed	0.556609697920899	Downstream
Solyc02g078050	SL2.50ch02_42862540_Copia.RYX.incomp.chim_Slyco_light.B.P55.20.Map20_reversed	0	Upstream
Solyc02g078050	SL2.50ch02_42862554_Copia.RLX.comp_Slyco_light.B.G1251.Map20	2.78659636189081	Upstream
Solyc02g079490	SL2.50ch02_44023152_Copia_BlastSimOnly.RLX.incomp_Slyco_light.B.P85.20.Map20_reversed	-2.78873924389026	Exon
Solyc02g079490	SL2.50ch02_44023319_Copia.RYX.incomp.chim_Slyco_light.B.P55.20.Map20_reversed	-0.584067528582722	Exon
Solyc02g079970	SL2.50ch02_44341640_Copia.RLX.incomp_Slyco_light.B.G1266.Map20	-0.446384381533146	Upstream
Solyc02g080260	SL2.50ch02_44538624_Gypsy.RYX.incomp.chim_Slyco_light.B.R143.Map20_reversed	1.78362299408132	Downstream
Solyc02g081320	SL2.50ch02_45330390_Copia_BlastSimOnly.RLX.incomp_Slyco_light.B.R5472.Map5	-0.544413982262577	Exon
Solyc02g081320	SL2.50ch02_45330390_Copia_BlastSimOnly.RLX.incomp_Slyco_light.B.R5472.Map5	-0.544413982262577	Upstream
Solyc02g081320	SL2.50ch02_45330491_Gypsy.RLX.incomp_Slyco_light.B.R5019.Map6_reversed	-0.467250498038224	Upstream
Solyc02g081780	SL2.50ch02_45600670_MuDR.DTX.incomp.chim_Slyco_light.B.R1194.Map20	0	Downstream
Solyc02g082440	SL2.50ch02_46136890_Gypsy.RLX.incomp.chim_Slyco_light.B.G1447.Map6_reversed	-2.77610398807316	Upstream
Solyc02g082440	SL2.50ch02_46136938_Gypsy.RLX.incomp.chim_Slyco_light.B.G94.Map20	-2.72662364994475	Upstream
Solyc02g082440	SL2.50ch02_46137040_Gypsy.RLX.incomp.chim_Slyco_light.B.R1340.Map20_reversed	-0.075664269932072	Upstream
Solyc02g083310	SL2.50ch02_46768664_Copia_BlastSimOnly.RLX.incomp_Slyco_light.B.R5472.Map5	-0.271265736274544	Upstream
Solyc02g083320	SL2.50ch02_46768664_Copia_BlastSimOnly.RLX.incomp_Slyco_light.B.R5472.Map5	-0.149491980897666	Downstream
Solyc02g083530	SL2.50ch02_46891473_Copia.RLX.incomp_Slyco_light.B.G1266.Map20	0.010053664663923	Upstream
Solyc02g083760	SL2.50ch02_47044097_Gypsy.RLX.incomp.chim_Slyco_light.B.R213.Map7_reversed	0.135619699707443	Exon
Solyc02g083760	SL2.50ch02_47044097_Gypsy.RLX.incomp.chim_Slyco_light.B.R213.Map7_reversed	0.135619699707443	Upstream
Solyc02g083760	SL2.50ch02_47044134_MuDR.DTX.incomp.chim_Slyco_light.B.R1194.Map20	0.042988507550263	Exon
Solyc02g083760	SL2.50ch02_47044134_MuDR.DTX.incomp.chim_Slyco_light.B.R1194.Map20	0.042988507550263	Upstream
Solyc02g083760	SL2.50ch02_47044221_LINE.RIX.incomp_Slyco_light.B.R3545.Map5	0.344119677313417	Upstream
Solyc02g083760	SL2.50ch02_47044300_Copia.RYX.incomp.chim_Slyco_light.B.R3874.Map5	2.98816486356303	Upstream
Solyc02g084880	SL2.50ch02_47945763_Copia.RYX.incomp.chim_Slyco_light.B.P55.20.Map20_reversed	-1.86789646399265	Upstream
Solyc02g085060	SL2.50ch02_48080389_Copia_BlastSimOnly.RLX.comp_Slyco_light.B.R2468.Map20	0	Intron
Solyc02g085220	SL2.50ch02_48193302_Copia.RLX.incomp.chim_Slyco_light.B.R315.Map20	0.751915935632178	Upstream
Solyc02g085230	SL2.50ch02_48193302_Copia.RLX.incomp.chim_Slyco_light.B.R315.Map20	0.1723792001733	Downstream
Solyc02g085450	SL2.50ch02_48343802_MuDR.DTX.incomp_Slyco_light.B.G1417.Map20_reversed	-0.527487659270813	Downstream
Solyc02g085910	SL2.50ch02_48694223_Gypsy.RLX.comp_Slyco_light.B.R1116.Map20_reversed	1.64373520398566	Upstream
Solyc02g085920	SL2.50ch02_48694223_Gypsy.RLX.comp_Slyco_light.B.R1116.Map20_reversed	0.229780349497324	Downstream
Solyc02g085910	SL2.50ch02_48694244_Gypsy.RLX.comp_Slyco_light.B.G88.Map6	1.64373520398566	Upstream
Solyc02g085920	SL2.50ch02_48694244_Gypsy.RLX.comp_Slyco_light.B.G88.Map6	0.229780349497324	Downstream
Solyc02g085970	SL2.50ch02_48762239_Gypsy.RLX.comp_Slyco_light.B.R935.Map12	0	Upstream
Solyc02g086210	SL2.50ch02_48946993_Gypsy_BlastSimOnly.RLX.incomp_Slyco_light.B.R3110.Map6	0.361587818893393	Exon
Solyc02g086210	SL2.50ch02_48946993_Gypsy_BlastSimOnly.RLX.incomp_Slyco_light.B.R3110.Map6	0.361587818893393	Upstream
Solyc02g086220	SL2.50ch02_48946993_Gypsy_BlastSimOnly.RLX.incomp_Slyco_light.B.R3110.Map6	-0.324625802441477	Downstream
Solyc02g086210	SL2.50ch02_48946993_Gypsy_BlastSimOnly.RLX.incomp_Slyco_light.B.R848.Map6	-0.137503523749935	Exon
Solyc02g086210	SL2.50ch02_48946993_Gypsy_BlastSimOnly.RLX.incomp_Slyco_light.B.R848.Map6	-0.137503523749935	Upstream
Solyc02g086220	SL2.50ch02_48946993_Gypsy_BlastSimOnly.RLX.incomp_Slyco_light.B.R848.Map6	-0.189454125477613	Downstream
Solyc02g086210	SL2.50ch02_48946993_Gypsy.RLX.incomp_Slyco_light.B.R5041.Map20_reversed	0.624978179569035	Exon
Solyc02g086210	SL2.50ch02_48946993_Gypsy.RLX.incomp_Slyco_light.B.R5041.Map20_reversed	0.624978179569035	Upstream
Solyc02g086220	SL2.50ch02_48946993_Gypsy.RLX.incomp_Slyco_light.B.R5041.Map20_reversed	-0.325780420382969	Downstream
Solyc02g086210	SL2.50ch02_48947778_Gypsy_BlastSimOnly.RLX.incomp_Slyco_light.B.R3110.Map6	-1.44337602322144	Upstream
Solyc02g086220	SL2.50ch02_48947778_Gypsy_BlastSimOnly.RLX.incomp_Slyco_light.B.R3110.Map6	-0.175796470833099	Downstream
Solyc02g086210	SL2.50ch02_48947778_Gypsy_BlastSimOnly.RLX.incomp_Slyco_light.B.R848.Map6	-3.83289001416474	Upstream
Solyc02g086220	SL2.50ch02_48947778_Gypsy_BlastSimOnly.RLX.incomp_Slyco_light.B.R848.Map6	-0.633335351010177	Downstream
Solyc02g086210	SL2.50ch02_48947778_Gypsy.RLX.incomp_Slyco_light.B.R5041.Map20_reversed	1.40331350214672	Upstream
Solyc02g086220	SL2.50ch02_48947778_Gypsy.RLX.incomp_Slyco_light.B.R5041.Map20_reversed	-0.490796845129392	Downstream
Solyc02g050280	SL2.50ch02_4895833_Copia.RLX.incomp_Slyco_light.B.R1155.Map11	-0.379888513142258	Downstream
Solyc02g086460	SL2.50ch02_49125214_Copia.RLX.incomp_Slyco_light.B.G1391.Map7	-1.0965803075056	Intron
Solyc02g086460	SL2.50ch02_49125214_Copia.RLX.incomp_Slyco_light.B.G1391.Map7	-1.0965803075056	Upstream
Solyc02g086640	SL2.50ch02_49300116_Gypsy.RLX.incomp_Slyco_light.B.G1424.Map5	0.037304055943376	Downstream
Solyc02g086640	SL2.50ch02_49300159_MuDR.DTX.incomp_Slyco_light.B.G1417.Map20_reversed	-0.005594385700928	Downstream
Solyc02g086700	SL2.50ch02_49347410_Copia.RYX.incomp.chim_Slyco_light.B.P55.20.Map20_reversed	0	Downstream
Solyc02g086810	SL2.50ch02_49428847_MuDR.DTX.incomp_Slyco_light.B.G1417.Map20_reversed	-0.565853677773452	Downstream
Solyc02g086810	SL2.50ch02_49428891_Gypsy.RLX.incomp_Slyco_light.B.G1424.Map5	-0.994139348578758	Downstream
Solyc02g086810	SL2.50ch02_49428917_Copia.RYX.incomp.chim_Slyco_light.B.G1242.Map20	-0.565853677773452	Downstream
Solyc02g088050	SL2.50ch02_50262965_Copia_BlastSimOnly.RLX.incomp_Slyco_light.B.R1066.Map7	0	Exon
Solyc02g088050	SL2.50ch02_50262965_Copia_BlastSimOnly.RLX.incomp_Slyco_light.B.R1066.Map7	0	Upstream
Solyc02g088050	SL2.50ch02_50262965_Copia_BlastSimOnly.RLX.incomp_Slyco_light.B.R1066.Map7	0	Downstream
Solyc02g088060	SL2.50ch02_50262965_Copia_BlastSimOnly.RLX.incomp_Slyco_light.B.R1066.Map7	0	Downstream
Solyc02g088140	SL2.50ch02_50318582_Gypsy.RYX.incomp.chim_Slyco_light.B.P33.101.Map14	-1.72047747137764	Upstream
Solyc02g088150	SL2.50ch02_50318582_Gypsy.RYX.incomp.chim_Slyco_light.B.P33.101.Map14	-0.304854581528421	Upstream
Solyc02g088320	SL2.50ch02_50457337_Copia.RLX.incomp_Slyco_light.B.G1391.Map7	2.18982455888002	Intron
Solyc02g090290	SL2.50ch02_51880738_Gypsy.RLX.incomp.chim_Slyco_light.B.R1340.Map20_reversed	0.84799690655495	Exon
Solyc02g090290	SL2.50ch02_51880738_Gypsy.RLX.incomp.chim_Slyco_light.B.R1340.Map20_reversed	0.84799690655495	Downstream
Solyc02g091240	SL2.50ch02_52602789_Gypsy.RLX.comp.chim_Slyco_light.B.P238.69.Map6	-1.03626317508423	Upstream
Solyc02g091240	SL2.50ch02_52602795_Gypsy.RXX.chim_Slyco_light.B.G1410.Map5	-0.33425802584512	Upstream
Solyc02g091510	SL2.50ch02_52789543_MuDR.DTX.incomp_Slyco_light.B.G1417.Map20_reversed	-0.325021804617454	Upstream
Solyc02g091520	SL2.50ch02_52789543_MuDR.DTX.incomp_Slyco_light.B.G1417.Map20_reversed	0.840915688074711	Downstream
Solyc02g092110	SL2.50ch02_53322333_Copia_BlastSimOnly.RLX.incomp_Slyco_light.B.R1066.Map7	-1.42676679186095	Upstream
Solyc02g092530	SL2.50ch02_53597932_MuDR.DTX.incomp_Slyco_light.B.G1417.Map20_reversed	1.05596282227228	Intron
Solyc02g092530	SL2.50ch02_53598064_Copia.RLX.incomp.chim_Slyco_light.B.R295.Map20_reversed	0.987365479920911	Intron
Solyc02g092530	SL2.50ch02_53598064_Copia.RYX.incomp.chim_Slyco_light.B.R3874.Map5	-0.163655811605903	Intron
Solyc02g092530	SL2.50ch02_53598064_Gypsy.RLX.incomp.chim_Slyco_light.B.R213.Map7_reversed	-0.16483336169785	Intron
Solyc02g092710	SL2.50ch02_53704067_Copia.RLX.comp_Slyco_light.B.G1251.Map20	0.221620448376967	Intron
Solyc02g092710	SL2.50ch02_53704144_Copia.RYX.incomp.chim_Slyco_light.B.P55.20.Map20_reversed	-0.292614507041785	Intron
Solyc02g094030	SL2.50ch02_54683321_Copia.RYX.incomp.chim_Slyco_light.B.P55.20.Map20_reversed	0.096813523787604	Intron
Solyc02g094030	SL2.50ch02_54683321_Copia.RYX.incomp.chim_Slyco_light.B.P55.20.Map20_reversed	0.096813523787604	Upstream
Solyc02g094030	SL2.50ch02_54683407_Copia_BlastSimOnly.RLX.incomp_Slyco_light.B.P85.20.Map20_reversed	0.651318842409544	Intron
Solyc02g094030	SL2.50ch02_54683407_Copia_BlastSimOnly.RSX.incomp.chim_Slyco_light.B.G237.Map20_reversed	0.248825516720117	Intron
Solyc02g094030	SL2.50ch02_54683407_Copia.RLX.incomp_Slyco_light.B.P94.304.Map7	-0.354998781290412	Intron
Solyc02g094030	SL2.50ch02_54683407_Copia.RLX.incomp_Slyco_light.B.R1429.Map5	-0.37752321455637	Intron
Solyc02g094440	SL2.50ch02_54970237_Gypsy.RLX.incomp.chim_Slyco_light.B.R1340.Map20_reversed	0.943855407116048	Downstream
Solyc02g094450	SL2.50ch02_54970237_Gypsy.RLX.incomp.chim_Slyco_light.B.R1340.Map20_reversed	0.44692659450406	Downstream
Solyc02g094440	SL2.50ch02_54970313_Gypsy.RLX.incomp.chim_Slyco_light.B.G94.Map20	0.943855407116048	Downstream
Solyc02g094450	SL2.50ch02_54970313_Gypsy.RLX.incomp.chim_Slyco_light.B.G94.Map20	0.44692659450406	Downstream
Solyc02g005580	SL2.50ch02_9642379_Gypsy.RYX.incomp.chim_Slyco_light.B.R755.Map20	0	Downstream
Solyc02g005580	SL2.50ch02_9644729_Gypsy.RLX.incomp_Slyco_light.B.R3403.Map6	0	Upstream
Solyc02g005580	SL2.50ch02_9644729_Gypsy.RLX.incomp_Slyco_light.B.R3403.Map6	0	Downstream
Solyc03g006720	SL2.50ch03_1276177_Gypsy.RLX.incomp_Slyco_light.B.R5041.Map20_reversed	0	Upstream
Solyc03g006800	SL2.50ch03_1315192_Copia.RYX.incomp.chim_Slyco_light.B.P55.20.Map20_reversed	0.963474123974886	Upstream
Solyc03g007090	SL2.50ch03_1646876_MuDR.DTX.incomp_Slyco_light.B.R804.Map9_reversed	0.337118706705471	Upstream
Solyc03g053030	SL2.50ch03_21639746_LINE.RIX.incomp.chim_Slyco_light.B.R3539.Map9	0	Downstream
Solyc03g053030	SL2.50ch03_21640359_MuDR.DTX.incomp.chim_Slyco_light.B.R1194.Map20	0	Intron
Solyc03g053030	SL2.50ch03_21640359_MuDR.DTX.incomp.chim_Slyco_light.B.R1194.Map20	0	Downstream
Solyc03g007690	SL2.50ch03_2212880_Copia_BlastSimOnly.RLX.comp_Slyco_light.B.P381.0.Map8	0.485426827170242	Downstream
Solyc03g007690	SL2.50ch03_2212880_Copia_BlastSimOnly.RLX.comp_Slyco_light.B.R2468.Map20	0.485426827170242	Downstream
Solyc03g007830	SL2.50ch03_2382750_Gypsy.RLX.incomp.chim_Slyco_light.B.R213.Map7_reversed	0.20250947500153	Exon
Solyc03g007830	SL2.50ch03_2382750_Gypsy.RLX.incomp.chim_Slyco_light.B.R213.Map7_reversed	0.20250947500153	Upstream
Solyc03g007840	SL2.50ch03_2382750_Gypsy.RLX.incomp.chim_Slyco_light.B.R213.Map7_reversed	-0.781980710356643	Downstream
Solyc03g058810	SL2.50ch03_25997993_LINE.RIX.incomp_Slyco_light.B.R2111.Map6_reversed	0	Upstream
Solyc03g058820	SL2.50ch03_25997993_LINE.RIX.incomp_Slyco_light.B.R2111.Map6_reversed	0	Upstream
Solyc03g025210	SL2.50ch03_2676400_Copia_BlastSimOnly.RLX.comp_Slyco_light.B.R2468.Map20	3.49476469174958	Exon
Solyc03g025210	SL2.50ch03_2676400_Copia_BlastSimOnly.RLX.comp_Slyco_light.B.R2468.Map20	3.49476469174958	Upstream
Solyc03g058950	SL2.50ch03_27012897_Copia.RYX.incomp.chim_Slyco_light.B.P164.20.Map11	1.54635175445607	Intron
Solyc03g058950	SL2.50ch03_27012897_Copia.RYX.incomp.chim_Slyco_light.B.P164.20.Map11	1.54635175445607	Upstream
Solyc03g058950	SL2.50ch03_27012897_Copia.RYX.incomp.chim_Slyco_light.B.R3874.Map5	1.54635175445607	Intron
Solyc03g058950	SL2.50ch03_27012897_Copia.RYX.incomp.chim_Slyco_light.B.R3874.Map5	1.54635175445607	Upstream
Solyc03g064040	SL2.50ch03_37388499_Gypsy_BlastSimOnly.RLX.incomp_Slyco_light.B.R2885.Map6	0.343301745679929	Upstream
Solyc03g064040	SL2.50ch03_37388499_Gypsy_BlastSimOnly.RLX.incomp_Slyco_light.B.R2885.Map6	0.343301745679929	Downstream
Solyc03g031540	SL2.50ch03_4042552_Copia_BlastSimOnly.RLX.incomp_Slyco_light.B.P85.20.Map20_reversed	0	Intron
Solyc03g031540	SL2.50ch03_4042552_Copia_BlastSimOnly.RLX.incomp_Slyco_light.B.P85.20.Map20_reversed	0	Upstream
Solyc03g065220	SL2.50ch03_40593894_Gypsy_BlastSimOnly.RLX.incomp_Slyco_light.B.R2219.Map5_reversed	1.53605290024021	Upstream
Solyc03g065220	SL2.50ch03_40593894_Gypsy_BlastSimOnly.RLX.incomp_Slyco_light.B.R2219.Map5_reversed	1.53605290024021	Downstream
Solyc03g078560	SL2.50ch03_51177239_MuDR.DTX.incomp_Slyco_light.B.R655.Map14	0	Downstream
Solyc03g078570	SL2.50ch03_51177239_MuDR.DTX.incomp_Slyco_light.B.R655.Map14	-3.9312524102043	Downstream
Solyc03g082840	SL2.50ch03_52684780_Copia.RYX.incomp.chim_Slyco_light.B.P55.20.Map20_reversed	2.00759981585816	Downstream
Solyc03g083830	SL2.50ch03_53725746_Copia.RLX.incomp_Slyco_light.B.G1423.Map20	0	Downstream
Solyc03g083890	SL2.50ch03_53819720_MuDR.DTX.incomp_Slyco_light.B.G1417.Map20_reversed	0	Upstream
Solyc03g083880	SL2.50ch03_53819720_MuDR.DTX.incomp_Slyco_light.B.G1417.Map20_reversed	0	Downstream
Solyc03g083890	SL2.50ch03_53819720_MuDR.DTX.incomp_Slyco_light.B.G1417.Map20_reversed	0	Downstream
Solyc03g083890	SL2.50ch03_53819871_Copia.RLX.comp_Slyco_light.B.R150.Map20	0	Upstream
Solyc03g083890	SL2.50ch03_53819871_Copia.RLX.comp_Slyco_light.B.R150.Map20	0	Downstream
Solyc03g083890	SL2.50ch03_53820084_Copia.RYX.incomp.chim_Slyco_light.B.P98.219.Map20	0	Upstream
Solyc03g093080	SL2.50ch03_54265705_Copia.RYX.incomp.chim_Slyco_light.B.P55.20.Map20_reversed	3.83090336178929	Downstream
Solyc03g095440	SL2.50ch03_56566633_MuDR.DTX.incomp.chim_Slyco_light.B.R1194.Map20	0.925999418556223	Upstream
Solyc03g095450	SL2.50ch03_56566633_MuDR.DTX.incomp.chim_Slyco_light.B.R1194.Map20	0.89067359174853	Downstream
Solyc03g005850	SL2.50ch03_574471_Copia_BlastSimOnly.RLX.comp_Slyco_light.B.P381.0.Map8	0	Exon
Solyc03g005840	SL2.50ch03_574471_Copia_BlastSimOnly.RLX.comp_Slyco_light.B.P381.0.Map8	0	Upstream
Solyc03g005850	SL2.50ch03_574471_Copia_BlastSimOnly.RLX.comp_Slyco_light.B.P381.0.Map8	0	Downstream
Solyc03g005850	SL2.50ch03_574542_Copia_BlastSimOnly.RLX.comp_Slyco_light.B.R2468.Map20	0	Exon
Solyc03g005840	SL2.50ch03_574542_Copia_BlastSimOnly.RLX.comp_Slyco_light.B.R2468.Map20	0	Upstream
Solyc03g005850	SL2.50ch03_574542_Copia_BlastSimOnly.RLX.comp_Slyco_light.B.R2468.Map20	0	Downstream
Solyc03g096260	SL2.50ch03_58240393_Gypsy.RLX.comp_Slyco_light.B.R1116.Map20_reversed	0.091147888058195	Upstream
Solyc03g005860	SL2.50ch03_583442_Copia_BlastSimOnly.RSX.incomp.chim_Slyco_light.B.G237.Map20_reversed	0	Intron
Solyc03g005860	SL2.50ch03_583442_Copia.RYX.incomp.chim_Slyco_light.B.P55.20.Map20_reversed	0	Intron
Solyc03g097170	SL2.50ch03_59496879_MuDR.DTX.incomp.chim_Slyco_light.B.R1194.Map20	1.40995340483295	Exon
Solyc03g097170	SL2.50ch03_59496879_MuDR.DTX.incomp.chim_Slyco_light.B.R1194.Map20	1.40995340483295	Downstream
Solyc03g097180	SL2.50ch03_59496879_MuDR.DTX.incomp.chim_Slyco_light.B.R1194.Map20	-0.864547936643171	Downstream
Solyc03g097170	SL2.50ch03_59497079_Gypsy.RLX.incomp.chim_Slyco_light.B.R213.Map7_reversed	1.40995340483295	Downstream
Solyc03g097180	SL2.50ch03_59497079_Gypsy.RLX.incomp.chim_Slyco_light.B.R213.Map7_reversed	-0.465485620289972	Downstream
Solyc03g097430	SL2.50ch03_59754528_Copia.RYX.incomp.chim_Slyco_light.B.G1242.Map20	-0.264084020315078	Upstream
Solyc03g097430	SL2.50ch03_59754528_Copia.RYX.incomp.chim_Slyco_light.B.G1242.Map20	-0.264084020315078	Downstream
Solyc03g098030	SL2.50ch03_60382936_Copia_BlastSimOnly.RLX.comp_Slyco_light.B.P381.0.Map8	0	Exon
Solyc03g098030	SL2.50ch03_60382986_Copia_BlastSimOnly.RLX.comp_Slyco_light.B.R2468.Map20	0	Intron
Solyc03g034300	SL2.50ch03_6054275_Gypsy.RLX.incomp_Slyco_light.B.R1156.Map20_reversed	-2.4594316186373	Upstream
Solyc03g034300	SL2.50ch03_6054275_Gypsy.RLX.incomp_Slyco_light.B.R1156.Map20_reversed	-2.4594316186373	Downstream
Solyc03g098660	SL2.50ch03_60959950_Copia.RLX.incomp_Slyco_light.B.R66.Map20_reversed	-0.730582591363773	Upstream
Solyc03g034330	SL2.50ch03_6122613_Copia_BlastSimOnly.RLX.comp_Slyco_light.B.R2468.Map20	0.284729476933113	Upstream
Solyc03g034330	SL2.50ch03_6122769_Copia_BlastSimOnly.RLX.comp_Slyco_light.B.P381.0.Map8	0.289506617194985	Upstream
Solyc03g019970	SL2.50ch03_61246732_Copia.RYX.incomp.chim_Slyco_light.B.P55.20.Map20_reversed	0	Upstream
Solyc03g019980	SL2.50ch03_61246732_Copia.RYX.incomp.chim_Slyco_light.B.P55.20.Map20_reversed	0	Downstream
Solyc03g111460	SL2.50ch03_62058136_Copia.RYX.incomp.chim_Slyco_light.B.P55.20.Map20_reversed	0	Downstream
Solyc03g111510	SL2.50ch03_62120015_Copia.RYX.incomp.chim_Slyco_light.B.P55.20.Map20_reversed	0.292354979504015	Downstream
Solyc03g111560	SL2.50ch03_62155656_Copia.RYX.incomp.chim_Slyco_light.B.R3874.Map5	-1.14224503617907	Upstream
Solyc03g112170	SL2.50ch03_62668497_Copia_BlastSimOnly.RLX.comp_Slyco_light.B.P381.0.Map8	-0.353562588890927	Upstream
Solyc03g112500	SL2.50ch03_62897303_Copia.RLX.incomp.chim_Slyco_light.B.P174.261.Map17	0	Downstream
Solyc03g112540	SL2.50ch03_62930139_Copia.RYX.incomp.chim_Slyco_light.B.P55.20.Map20_reversed	0	Upstream
Solyc03g112750	SL2.50ch03_63093424_Copia_BlastSimOnly.RLX.incomp_Slyco_light.B.P85.20.Map20_reversed	0.811927651847428	Downstream
Solyc03g113160	SL2.50ch03_63414595_Copia_BlastSimOnly.RLX.incomp_Slyco_light.B.R3085.Map12	0	Upstream
Solyc03g113160	SL2.50ch03_63414627_hAT_BlastSimOnly.DTX.incomp_Slyco_light.B.R4501.Map6	0	Upstream
Solyc03g113160	SL2.50ch03_63414726_Gypsy.RLX.incomp_Slyco_light.B.R5019.Map6_reversed	0	Upstream
Solyc03g113160	SL2.50ch03_63414796_Gypsy.RLX.incomp_Slyco_light.B.R825.Map20	0	Upstream
Solyc03g113680	SL2.50ch03_63749309_Copia.RLX.incomp_Slyco_light.B.G1034.Map20_reversed	1.66528166523289	Upstream
Solyc03g113680	SL2.50ch03_63749387_Copia.RLX.incomp.chim_Slyco_light.B.R295.Map20_reversed	-3.71149490665009	Upstream
Solyc03g114090	SL2.50ch03_64131656_Gypsy.RLX.incomp_Slyco_light.B.R528.Map20	0.446401670188179	Upstream
Solyc03g117720	SL2.50ch03_66773772_MuDR.DTX.incomp_Slyco_light.B.G1417.Map20_reversed	-1.26439994785802	Upstream
Solyc03g121040	SL2.50ch03_69276217_Copia.RYX.incomp.chim_Slyco_light.B.P55.20.Map20_reversed	0.120629564635228	Downstream
Solyc03g121050	SL2.50ch03_69276217_Copia.RYX.incomp.chim_Slyco_light.B.P55.20.Map20_reversed	-0.103392070137894	Downstream
Solyc03g121420	SL2.50ch03_69534127_Copia.RYX.incomp.chim_Slyco_light.B.P55.20.Map20_reversed	-0.756190161431105	Upstream
Solyc03g043930	SL2.50ch03_7655025_MuDR.DTX.incomp.chim_Slyco_light.B.R1194.Map20	0.45567948377619	Intron
Solyc04g007380	SL2.50ch04_1076825_Copia.RYX.incomp.chim_Slyco_light.B.P55.20.Map20_reversed	-2.29278174922785	Upstream
Solyc04g040090	SL2.50ch04_12116380_Copia_BlastSimOnly.RLX.comp_Slyco_light.B.R2468.Map20	2.23266075679027	Downstream
Solyc04g028600	SL2.50ch04_14616163_Gypsy.RLX.incomp_Slyco_light.B.R1582.Map11_reversed	0	Upstream
Solyc04g008050	SL2.50ch04_1708361_Copia_BlastSimOnly.RLX.incomp_Slyco_light.B.P85.20.Map20_reversed	0.434260031790902	Intron
Solyc04g008050	SL2.50ch04_1708361_Copia_BlastSimOnly.RLX.incomp_Slyco_light.B.P85.20.Map20_reversed	0.434260031790902	Upstream
Solyc04g008040	SL2.50ch04_1708361_Copia_BlastSimOnly.RLX.incomp_Slyco_light.B.P85.20.Map20_reversed	1.66985139830767	Downstream
Solyc04g008050	SL2.50ch04_1708376_Copia.RYX.incomp.chim_Slyco_light.B.P55.20.Map20_reversed	0.319071420953436	Intron
Solyc04g008050	SL2.50ch04_1708376_Copia.RYX.incomp.chim_Slyco_light.B.P55.20.Map20_reversed	0.319071420953436	Upstream
Solyc04g008040	SL2.50ch04_1708376_Copia.RYX.incomp.chim_Slyco_light.B.P55.20.Map20_reversed	0.398549376490275	Downstream
Solyc04g026260	SL2.50ch04_18184370_Copia.RLX.incomp.chim_Slyco_light.B.R5742.Map11_reversed	0	Downstream
Solyc04g026230	SL2.50ch04_18260065_Copia.RLX.incomp_Slyco_light.B.R777.Map7	-0.291901132335367	Downstream
Solyc04g025820	SL2.50ch04_20873023_Copia_BlastSimOnly.RLX.comp_Slyco_light.B.R2468.Map20	0	Intron
Solyc04g025820	SL2.50ch04_20874945_Copia.RLX.incomp_Slyco_light.B.G1391.Map7	0	Upstream
Solyc04g008640	SL2.50ch04_2276134_Copia_BlastSimOnly.RLX.incomp_Slyco_light.B.R2180.Map7	-0.276164440918564	Downstream
Solyc04g024440	SL2.50ch04_30841289_LINE.RIX.incomp_Slyco_light.B.R2111.Map6_reversed	0	Downstream
Solyc04g010010	SL2.50ch04_3324768_Copia.RLX.comp_Slyco_light.B.R898.Map15	-2.35049724708413	Upstream
Solyc04g045430	SL2.50ch04_33248995_MuDR.DTX.incomp_Slyco_light.B.G1417.Map20_reversed	-0.465311495231069	Downstream
Solyc04g045540	SL2.50ch04_33966585_hAT.DTX.incomp_Slyco_light.B.G1174.Map7	-0.02696704760027	Exon
Solyc04g045540	SL2.50ch04_33966585_hAT.DTX.incomp_Slyco_light.B.G1174.Map7	-0.02696704760027	Upstream
Solyc04g045550	SL2.50ch04_33966585_hAT.DTX.incomp_Slyco_light.B.G1174.Map7	-0.389946518316013	Upstream
Solyc04g045540	SL2.50ch04_33966585_hAT.DTX.incomp_Slyco_light.B.G1174.Map7	-0.02696704760027	Downstream
Solyc04g010210	SL2.50ch04_3528039_Copia_BlastSimOnly.RLX.incomp_Slyco_light.B.R1066.Map7	-1.48726582683402	Exon
Solyc04g010210	SL2.50ch04_3528039_Copia_BlastSimOnly.RLX.incomp_Slyco_light.B.R1066.Map7	-1.48726582683402	Upstream
Solyc04g010230	SL2.50ch04_3560241_MuDR.DTX.incomp.chim_Slyco_light.B.R1194.Map20	-0.861096933659253	Intron
Solyc04g010240	SL2.50ch04_3560241_MuDR.DTX.incomp.chim_Slyco_light.B.R1194.Map20	-0.761064161306671	Downstream
Solyc04g010230	SL2.50ch04_3560280_Gypsy.RLX.incomp.chim_Slyco_light.B.R213.Map7_reversed	0.170382491549488	Intron
Solyc04g010240	SL2.50ch04_3560280_Gypsy.RLX.incomp.chim_Slyco_light.B.R213.Map7_reversed	-0.378150388777983	Downstream
Solyc04g010230	SL2.50ch04_3560324_LINE.RIX.incomp_Slyco_light.B.R3545.Map5	0.173124389823443	Intron
Solyc04g010240	SL2.50ch04_3560324_LINE.RIX.incomp_Slyco_light.B.R3545.Map5	-0.295452762002163	Downstream
Solyc04g011670	SL2.50ch04_4151202_Copia.RLX.comp_Slyco_light.B.R150.Map20	0.908250987072722	Intron
Solyc04g011670	SL2.50ch04_4151202_Copia.RLX.comp_Slyco_light.B.R150.Map20	0.908250987072722	Upstream
Solyc04g011670	SL2.50ch04_4151321_Copia.RYX.incomp.chim_Slyco_light.B.P98.219.Map20	0.908250987072722	Intron
Solyc04g011670	SL2.50ch04_4151321_Copia.RYX.incomp.chim_Slyco_light.B.P98.219.Map20	0.908250987072722	Upstream
Solyc04g011800	SL2.50ch04_4233212_Copia_BlastSimOnly.RLX.incomp_Slyco_light.B.P85.20.Map20_reversed	0	Exon
Solyc04g011800	SL2.50ch04_4233212_Copia_BlastSimOnly.RLX.incomp_Slyco_light.B.P85.20.Map20_reversed	0	Upstream
Solyc04g011800	SL2.50ch04_4233212_Copia_BlastSimOnly.RLX.incomp_Slyco_light.B.P85.20.Map20_reversed	0	Downstream
Solyc04g012160	SL2.50ch04_4448967_Copia.RLX.incomp.chim_Slyco_light.B.G1375.Map9	-0.439000228421408	Intron
Solyc04g012160	SL2.50ch04_4448967_Copia.RLX.incomp.chim_Slyco_light.B.G1375.Map9	-0.439000228421408	Downstream
Solyc04g050260	SL2.50ch04_46353626_Copia.RYX.incomp.chim_Slyco_light.B.R3874.Map5	0	Upstream
Solyc04g050260	SL2.50ch04_46353630_Copia.RLX.comp_Slyco_light.B.G1251.Map20	0	Upstream
Solyc04g050260	SL2.50ch04_46353722_Copia.RYX.incomp.chim_Slyco_light.B.P55.20.Map20_reversed	0	Upstream
Solyc04g050260	SL2.50ch04_46353737_Copia_BlastSimOnly.RLX.incomp_Slyco_light.B.P85.20.Map20_reversed	0	Upstream
Solyc04g014520	SL2.50ch04_4793190_Copia.RYX.incomp.chim_Slyco_light.B.R1269.Map5	0	Upstream
Solyc04g050670	SL2.50ch04_47998889_Copia_BlastSimOnly.RLX.comp_Slyco_light.B.R2468.Map20	0	Downstream
Solyc04g050910	SL2.50ch04_48972236_Copia_BlastSimOnly.RSX.incomp.chim_Slyco_light.B.G237.Map20_reversed	0	Exon
Solyc04g050910	SL2.50ch04_48972236_Copia_BlastSimOnly.RSX.incomp.chim_Slyco_light.B.G237.Map20_reversed	0	Downstream
Solyc04g050910	SL2.50ch04_48972240_Copia.RYX.incomp.chim_Slyco_light.B.P55.20.Map20_reversed	0	Exon
Solyc04g050910	SL2.50ch04_48972240_Copia.RYX.incomp.chim_Slyco_light.B.P55.20.Map20_reversed	0	Downstream
Solyc04g051160	SL2.50ch04_49853184_Copia_BlastSimOnly.RLX.incomp_Slyco_light.B.R1066.Map7	0	Intron
Solyc04g051160	SL2.50ch04_49853184_Copia_BlastSimOnly.RLX.incomp_Slyco_light.B.R1066.Map7	0	Upstream
Solyc04g051760	SL2.50ch04_51056850_MuDR.DTX.incomp_Slyco_light.B.G1417.Map20_reversed	0	Upstream
Solyc04g051890	SL2.50ch04_51186024_Copia.RYX.incomp.chim_Slyco_light.B.P55.20.Map20_reversed	0	Intron
Solyc04g051890	SL2.50ch04_51186024_Copia.RYX.incomp.chim_Slyco_light.B.P55.20.Map20_reversed	0	Upstream
Solyc04g054830	SL2.50ch04_53295593_MuDR.DTX.incomp_Slyco_light.B.R804.Map9_reversed	-3.50473188782777	Upstream
Solyc04g054820	SL2.50ch04_53295593_MuDR.DTX.incomp_Slyco_light.B.R804.Map9_reversed	-0.222823978336641	Downstream
Solyc04g055100	SL2.50ch04_53673115_MuDR.DTX.incomp_Slyco_light.B.G1417.Map20_reversed	0	Upstream
Solyc04g005840	SL2.50ch04_536879_Copia_BlastSimOnly.RLX.incomp_Slyco_light.B.P85.20.Map20_reversed	1.72246602447109	Upstream
Solyc04g005830	SL2.50ch04_536879_Copia_BlastSimOnly.RLX.incomp_Slyco_light.B.P85.20.Map20_reversed	0.275851096021387	Downstream
Solyc04g005840	SL2.50ch04_536882_Copia.RLX.comp_Slyco_light.B.G1251.Map20	0	Upstream
Solyc04g005830	SL2.50ch04_536882_Copia.RLX.comp_Slyco_light.B.G1251.Map20	-1.35211636371556	Downstream
Solyc04g055250	SL2.50ch04_53876062_Copia_BlastSimOnly.RLX.incomp_Slyco_light.B.P85.20.Map20_reversed	1.05429597731514	Downstream
Solyc04g055250	SL2.50ch04_53876140_Copia.RYX.incomp.chim_Slyco_light.B.P55.20.Map20_reversed	1.05840037564788	Downstream
Solyc04g056500	SL2.50ch04_54393175_Copia.RYX.incomp.chim_Slyco_light.B.P55.20.Map20_reversed	4.85299758761332	Downstream
Solyc04g058110	SL2.50ch04_55227851_Copia.RYX.incomp.chim_Slyco_light.B.P55.20.Map20_reversed	0.938294928677018	Exon
Solyc04g058110	SL2.50ch04_55227851_Copia.RYX.incomp.chim_Slyco_light.B.P55.20.Map20_reversed	0.938294928677018	Downstream
Solyc04g063280	SL2.50ch04_55416895_Gypsy.RLX.comp_Slyco_light.B.R40.Map20	-0.098904352897873	Upstream
Solyc04g063350	SL2.50ch04_55463814_Gypsy.RLX.incomp_Slyco_light.B.R5019.Map6_reversed	2.56676976846239	Intron
Solyc04g015380	SL2.50ch04_5586909_Copia_BlastSimOnly.RSX.incomp.chim_Slyco_light.B.G237.Map20_reversed	0.584962500721156	Upstream
Solyc04g015380	SL2.50ch04_5586909_Copia.RYX.incomp.chim_Slyco_light.B.P55.20.Map20_reversed	0	Upstream
Solyc04g064870	SL2.50ch04_56035151_hAT_BlastSimOnly.DTX.incomp_Slyco_light.B.R4501.Map6	-3.42158352025489	Downstream
Solyc04g005880	SL2.50ch04_569202_Copia.RLX.incomp_Slyco_light.B.R1957.Map10_reversed	0	Upstream
Solyc04g071600	SL2.50ch04_58568755_Gypsy.RLX.incomp_Slyco_light.B.R1156.Map20_reversed	-1.27885937299548	Upstream
Solyc04g071860	SL2.50ch04_58874597_Gypsy.RYX.incomp.chim_Slyco_light.B.G1360.Map20	-0.950232082068758	Upstream
Solyc04g071920	SL2.50ch04_58944893_MuDR.DTX.incomp.chim_Slyco_light.B.R1194.Map20	-1.23266075679027	Upstream
Solyc04g071930	SL2.50ch04_58944893_MuDR.DTX.incomp.chim_Slyco_light.B.R1194.Map20	-0.0858798985498	Downstream
Solyc04g071920	SL2.50ch04_58944908_Gypsy.RLX.incomp.chim_Slyco_light.B.R213.Map7_reversed	0.200298650485831	Upstream
Solyc04g071930	SL2.50ch04_58944908_Gypsy.RLX.incomp.chim_Slyco_light.B.R213.Map7_reversed	-0.106766409576413	Downstream
Solyc04g071920	SL2.50ch04_58944945_Copia.RYX.incomp.chim_Slyco_light.B.P164.20.Map11	0.303392143449935	Upstream
Solyc04g071930	SL2.50ch04_58944945_Copia.RYX.incomp.chim_Slyco_light.B.P164.20.Map11	-0.799830317023385	Downstream
Solyc04g071920	SL2.50ch04_58944945_Copia.RYX.incomp.chim_Slyco_light.B.R3874.Map5	-0.269186632815389	Upstream
Solyc04g071930	SL2.50ch04_58944945_Copia.RYX.incomp.chim_Slyco_light.B.R3874.Map5	0.013477830954896	Downstream
Solyc04g072330	SL2.50ch04_59350995_Copia_BlastSimOnly.RLX.comp_Slyco_light.B.P381.0.Map8	0	Exon
Solyc04g072320	SL2.50ch04_59350995_Copia_BlastSimOnly.RLX.comp_Slyco_light.B.P381.0.Map8	0	Upstream
Solyc04g072330	SL2.50ch04_59350995_Copia_BlastSimOnly.RLX.comp_Slyco_light.B.P381.0.Map8	0	Upstream
Solyc04g072330	SL2.50ch04_59351205_Copia_BlastSimOnly.RLX.comp_Slyco_light.B.R2468.Map20	0	Exon
Solyc04g072330	SL2.50ch04_59351205_Copia_BlastSimOnly.RLX.comp_Slyco_light.B.R2468.Map20	0	Upstream
Solyc04g072340	SL2.50ch04_59351205_Copia_BlastSimOnly.RLX.comp_Slyco_light.B.R2468.Map20	0	Downstream
Solyc04g072680	SL2.50ch04_59642811_Copia.RLX.incomp_Slyco_light.B.R777.Map7	0	Intron
Solyc04g072730	SL2.50ch04_59701778_Copia.RLX.incomp.chim_Slyco_light.B.R315.Map20	0	Upstream
Solyc04g074000	SL2.50ch04_60022527_Copia.RYX.incomp.chim_Slyco_light.B.P55.20.Map20_reversed	0.801250420534069	Downstream
Solyc04g075010	SL2.50ch04_60908588_Copia.RLX.incomp_Slyco_light.B.R66.Map20_reversed	0	Exon
Solyc04g075010	SL2.50ch04_60908588_Copia.RLX.incomp_Slyco_light.B.R66.Map20_reversed	0	Upstream
Solyc04g076020	SL2.50ch04_60951340_Copia.RYX.incomp.chim_Slyco_light.B.G1298.Map6	-0.394422539135539	Intron
Solyc04g076060	SL2.50ch04_61028555_Copia.RYX.incomp.chim_Slyco_light.B.P55.20.Map20_reversed	0.471040736217891	Intron
Solyc04g076050	SL2.50ch04_61028555_Copia.RYX.incomp.chim_Slyco_light.B.P55.20.Map20_reversed	0.097234035394079	Downstream
Solyc04g076210	SL2.50ch04_61142740_MuDR.DTX.incomp_Slyco_light.B.G1417.Map20_reversed	-0.123963683307765	Upstream
Solyc04g077320	SL2.50ch04_62275394_Copia.RYX.incomp.chim_Slyco_light.B.R3874.Map5	4.10852445677817	Upstream
Solyc04g077330	SL2.50ch04_62275394_Copia.RYX.incomp.chim_Slyco_light.B.R3874.Map5	3.71291523168815	Upstream
Solyc04g077630	SL2.50ch04_62580552_Gypsy.RYX.incomp.chim_Slyco_light.B.G1360.Map20	-0.41119543298445	Exon
Solyc04g077640	SL2.50ch04_62580552_Gypsy.RYX.incomp.chim_Slyco_light.B.G1360.Map20	-0.991975453855585	Upstream
Solyc04g077630	SL2.50ch04_62580552_Gypsy.RYX.incomp.chim_Slyco_light.B.G1360.Map20	-0.41119543298445	Downstream
Solyc04g077630	SL2.50ch04_62580661_Gypsy.RYX.incomp.chim_Slyco_light.B.R143.Map20_reversed	-1.33948646627167	Exon
Solyc04g077640	SL2.50ch04_62580661_Gypsy.RYX.incomp.chim_Slyco_light.B.R143.Map20_reversed	-2.24005506164663	Upstream
Solyc04g077630	SL2.50ch04_62580661_Gypsy.RYX.incomp.chim_Slyco_light.B.R143.Map20_reversed	-1.33948646627167	Downstream
Solyc04g077630	SL2.50ch04_62580673_Gypsy.RLX.incomp_Slyco_light.B.G84.Map7_reversed	-0.31315788525963	Exon
Solyc04g077640	SL2.50ch04_62580673_Gypsy.RLX.incomp_Slyco_light.B.G84.Map7_reversed	-1.34510441725346	Upstream
Solyc04g077630	SL2.50ch04_62580673_Gypsy.RLX.incomp_Slyco_light.B.G84.Map7_reversed	-0.31315788525963	Downstream
Solyc04g077970	SL2.50ch04_62837502_LINE.RIX.incomp_Slyco_light.B.R2111.Map6_reversed	-0.035459930602443	Intron
Solyc04g077970	SL2.50ch04_62837502_LINE.RIX.incomp_Slyco_light.B.R2111.Map6_reversed	-0.035459930602443	Downstream
Solyc04g077980	SL2.50ch04_62848512_Copia.RLX.incomp.chim_Slyco_light.B.R295.Map20_reversed	2.12230592092479	Upstream
Solyc04g077980	SL2.50ch04_62848512_Copia.RYX.incomp.chim_Slyco_light.B.G1242.Map20	-2.59447272000363	Upstream
Solyc04g083160	SL2.50ch04_63995139_MuDR.DTX.incomp_Slyco_light.B.G1417.Map20_reversed	2.08525688510053	Downstream
Solyc04g080360	SL2.50ch04_64566519_Copia.RLX.incomp_Slyco_light.B.R3111.Map8_reversed	0.258200548017032	Exon
Solyc04g080350	SL2.50ch04_64566519_Copia.RLX.incomp_Slyco_light.B.R3111.Map8_reversed	-0.552008238658	Downstream
Solyc04g080360	SL2.50ch04_64566519_Copia.RLX.incomp_Slyco_light.B.R3111.Map8_reversed	0.258200548017032	Downstream
Solyc04g080450	SL2.50ch04_64624407_Gypsy.RLX.incomp_Slyco_light.B.R5019.Map6_reversed	0.657157121239968	Upstream
Solyc04g080950	SL2.50ch04_65012139_MuDR.DTX.incomp_Slyco_light.B.G1417.Map20_reversed	-0.002229084492946	Upstream
Solyc04g080950	SL2.50ch04_65012151_Copia.RYX.incomp.chim_Slyco_light.B.R3874.Map5	0.381396965393169	Upstream
Solyc04g080950	SL2.50ch04_65012151_Gypsy.RLX.incomp.chim_Slyco_light.B.R213.Map7_reversed	0.586022760224223	Upstream
Solyc04g081300	SL2.50ch04_65338267_Gypsy.RLX.incomp.chim_Slyco_light.B.R213.Map7_reversed	0.841335114573855	Exon
Solyc04g081300	SL2.50ch04_65338302_Copia.RLX.incomp.chim_Slyco_light.B.R295.Map20_reversed	0.466264191393463	Intron
Solyc04g081300	SL2.50ch04_65338302_Copia.RYX.incomp.chim_Slyco_light.B.G1242.Map20	0.758092718255137	Intron
Solyc04g081300	SL2.50ch04_65338302_Copia.RYX.incomp.chim_Slyco_light.B.P164.20.Map11	0.758092718255137	Intron
Solyc04g081300	SL2.50ch04_65338302_Copia.RYX.incomp.chim_Slyco_light.B.R3874.Map5	1.09919022691946	Intron
Solyc04g081300	SL2.50ch04_65338304_MuDR.DTX.incomp.chim_Slyco_light.B.R1194.Map20	-2.54965976596548	Intron
Solyc04g081990	SL2.50ch04_65810845_Gypsy.RLX.incomp_Slyco_light.B.G1424.Map5	-0.23942561849589	Intron
Solyc04g081990	SL2.50ch04_65810849_MuDR.DTX.incomp_Slyco_light.B.G1417.Map20_reversed	2.36538949603518	Intron
Solyc04g082970	SL2.50ch04_66425479_hAT.DTX.comp_Slyco_light.B.G1307.Map7	0.489805267680816	Upstream
Solyc04g082960	SL2.50ch04_66425479_hAT.DTX.comp_Slyco_light.B.G1307.Map7	1.01497479438657	Downstream
Solyc04g016400	SL2.50ch04_7195124_hAT_BlastSimOnly.DTX.incomp_Slyco_light.B.R4501.Map6	2.3727175000977	Intron
Solyc04g007000	SL2.50ch04_729126_Copia_BlastSimOnly.RLX.comp_Slyco_light.B.R2468.Map20	0.536093904597844	Exon
Solyc04g007000	SL2.50ch04_729126_Copia_BlastSimOnly.RLX.comp_Slyco_light.B.R2468.Map20	0.536093904597844	Upstream
Solyc04g007000	SL2.50ch04_729126_Copia_BlastSimOnly.RLX.comp_Slyco_light.B.R2468.Map20	0.536093904597844	Downstream
Solyc05g007400	SL2.50ch05_1992955_Copia_BlastSimOnly.RLX.incomp_Slyco_light.B.P85.20.Map20_reversed	0	Exon
Solyc05g007390	SL2.50ch05_1992955_Copia_BlastSimOnly.RLX.incomp_Slyco_light.B.P85.20.Map20_reversed	0	Upstream
Solyc05g007400	SL2.50ch05_1992955_Copia_BlastSimOnly.RLX.incomp_Slyco_light.B.P85.20.Map20_reversed	0	Upstream
Solyc05g007400	SL2.50ch05_1992955_Copia_BlastSimOnly.RLX.incomp_Slyco_light.B.P85.20.Map20_reversed	0	Downstream
Solyc05g018320	SL2.50ch05_20447456_hAT.DTX.comp_Slyco_light.B.G1307.Map7	-0.111862775233818	Upstream
Solyc05g007550	SL2.50ch05_2099228_Gypsy.RYX.incomp.chim_Slyco_light.B.R143.Map20_reversed	0	Downstream
Solyc05g007560	SL2.50ch05_2099228_Gypsy.RYX.incomp.chim_Slyco_light.B.R143.Map20_reversed	0.17166005281306	Downstream
Solyc05g008150	SL2.50ch05_2553110_Copia.RLX.incomp.chim_Slyco_light.B.P457.78.Map7_reversed	0	Exon
Solyc05g008150	SL2.50ch05_2553110_Copia.RLX.incomp.chim_Slyco_light.B.P457.78.Map7_reversed	0	Upstream
Solyc05g008150	SL2.50ch05_2553110_Copia.RLX.incomp.chim_Slyco_light.B.P457.78.Map7_reversed	0	Downstream
Solyc05g008150	SL2.50ch05_2553250_Copia.RLX.incomp.chim_Slyco_light.B.G1332.Map19_reversed	0	Exon
Solyc05g008150	SL2.50ch05_2553250_Copia.RLX.incomp.chim_Slyco_light.B.G1332.Map19_reversed	0	Downstream
Solyc05g008150	SL2.50ch05_2553347_Copia.RLX.incomp_Slyco_light.B.R297.Map20_reversed	0	Downstream
Solyc05g021410	SL2.50ch05_27330981_Gypsy.RLX.incomp_Slyco_light.B.R5041.Map20_reversed	0	Downstream
Solyc05g021410	SL2.50ch05_27331003_Copia.RLX.incomp_Slyco_light.B.G1034.Map20_reversed	0	Downstream
Solyc05g023590	SL2.50ch05_28220993_LINE.RIX.incomp_Slyco_light.B.R916.Map6	0	Upstream
Solyc05g023600	SL2.50ch05_28220993_LINE.RIX.incomp_Slyco_light.B.R916.Map6	0	Downstream
Solyc05g008470	SL2.50ch05_2824713_Copia_BlastSimOnly.RLX.comp_Slyco_light.B.R2468.Map20	0	Downstream
Solyc05g008470	SL2.50ch05_2824715_Copia_BlastSimOnly.RLX.comp_Slyco_light.B.P381.0.Map8	0	Downstream
Solyc05g008690	SL2.50ch05_2971003_Copia.RLX.incomp_Slyco_light.B.R1155.Map11	0	Downstream
Solyc05g023910	SL2.50ch05_30080541_Gypsy_BlastSimOnly.RLX.incomp_Slyco_light.B.R187.Map6	3.05977222051737	Exon
Solyc05g023910	SL2.50ch05_30080541_Gypsy_BlastSimOnly.RLX.incomp_Slyco_light.B.R187.Map6	3.05977222051737	Upstream
Solyc05g023910	SL2.50ch05_30080541_Gypsy_BlastSimOnly.RLX.incomp_Slyco_light.B.R187.Map6	3.05977222051737	Downstream
Solyc05g023960	SL2.50ch05_30153010_Gypsy_BlastSimOnly.RLX.incomp_Slyco_light.B.R4589.Map5_reversed	0	Upstream
Solyc05g023970	SL2.50ch05_30153010_Gypsy_BlastSimOnly.RLX.incomp_Slyco_light.B.R4589.Map5_reversed	0	Upstream
Solyc05g024150	SL2.50ch05_30487366_Copia.RYX.incomp.chim_Slyco_light.B.P55.20.Map20_reversed	0	Downstream
Solyc05g005450	SL2.50ch05_334691_Copia.RYX.incomp.chim_Slyco_light.B.P55.20.Map20_reversed	0	Exon
Solyc05g005440	SL2.50ch05_334691_Copia.RYX.incomp.chim_Slyco_light.B.P55.20.Map20_reversed	1.16992500144231	Upstream
Solyc05g005450	SL2.50ch05_334691_Copia.RYX.incomp.chim_Slyco_light.B.P55.20.Map20_reversed	0	Downstream
Solyc05g005450	SL2.50ch05_336169_Copia.RYX.incomp.chim_Slyco_light.B.P55.20.Map20_reversed	0	Upstream
Solyc05g005450	SL2.50ch05_336181_Copia.RLX.comp_Slyco_light.B.G1251.Map20	0	Upstream
Solyc05g025570	SL2.50ch05_34096375_Copia.RLX.incomp_Slyco_light.B.G1034.Map20_reversed	-0.258878776342482	Downstream
Solyc05g009310	SL2.50ch05_3446699_MuDR.DTX.incomp.chim_Slyco_light.B.R1194.Map20	1.19401061996663	Downstream
Solyc05g009310	SL2.50ch05_3446781_Copia_BlastSimOnly.RLX.incomp_Slyco_light.B.R1066.Map7	-2.72246602447109	Downstream
Solyc05g005460	SL2.50ch05_347169_Copia_BlastSimOnly.RLX.incomp_Slyco_light.B.P85.20.Map20_reversed	0.656710955460664	Exon
Solyc05g005470	SL2.50ch05_347169_Copia_BlastSimOnly.RLX.incomp_Slyco_light.B.P85.20.Map20_reversed	0.510961919277379	Upstream
Solyc05g005460	SL2.50ch05_347169_Copia_BlastSimOnly.RLX.incomp_Slyco_light.B.P85.20.Map20_reversed	0.656710955460664	Downstream
Solyc05g025780	SL2.50ch05_36718315_Copia_BlastSimOnly.RLX.comp_Slyco_light.B.R2468.Map20	0	Downstream
Solyc05g009600	SL2.50ch05_3808003_Copia_BlastSimOnly.RLX.incomp_Slyco_light.B.P85.20.Map20_reversed	-0.044601409113489	Downstream
Solyc05g026130	SL2.50ch05_39787162_Copia.RYX.incomp.chim_Slyco_light.B.G1242.Map20	-0.210367613430436	Upstream
Solyc05g026130	SL2.50ch05_39787162_Copia.RYX.incomp.chim_Slyco_light.B.P164.20.Map11	0.048820758964888	Upstream
Solyc05g026130	SL2.50ch05_39787162_Copia.RYX.incomp.chim_Slyco_light.B.R3874.Map5	0.180902259091552	Upstream
Solyc05g026460	SL2.50ch05_41384230_Copia.RLX.incomp.chim_Slyco_light.B.G1425.Map7	-5.52042224852645	Upstream
Solyc05g026460	SL2.50ch05_41384230_Copia.RLX.incomp.chim_Slyco_light.B.G1425.Map7	-5.52042224852645	Downstream
Solyc05g010410	SL2.50ch05_4650878_Gypsy.RLX.comp.chim_Slyco_light.B.G1370.Map6	-0.069708971811404	Upstream
Solyc05g010410	SL2.50ch05_4650878_Gypsy.RLX.comp.chim_Slyco_light.B.G1370.Map6	-0.069708971811404	Downstream
Solyc05g040100	SL2.50ch05_49084874_Copia.RLX.comp_Slyco_light.B.G1251.Map20	5.877744249949	Downstream
Solyc05g040100	SL2.50ch05_49084888_Copia.RYX.incomp.chim_Slyco_light.B.P55.20.Map20_reversed	5.877744249949	Downstream
Solyc05g041190	SL2.50ch05_50181120_LINE.RIX.incomp.chim_Slyco_light.B.R3539.Map9	0	Exon
Solyc05g041190	SL2.50ch05_50181527_MuDR.DTX.incomp.chim_Slyco_light.B.R1194.Map20	0	Intron
Solyc05g041190	SL2.50ch05_50182381_LINE.RIX.incomp.chim_Slyco_light.B.R3539.Map9	0	Intron
Solyc05g045730	SL2.50ch05_57569481_hAT.DTX.incomp_Slyco_light.B.R319.Map20_reversed	-0.087462841250339	Downstream
Solyc05g046290	SL2.50ch05_58484709_Copia.RYX.incomp.chim_Slyco_light.B.P55.20.Map20_reversed	-0.031026895620625	Upstream
Solyc05g012730	SL2.50ch05_5908002_Copia.RLX.incomp_Slyco_light.B.G1435.Map7_reversed	0	Exon
Solyc05g012730	SL2.50ch05_5908002_Copia.RLX.incomp_Slyco_light.B.G1435.Map7_reversed	0	Downstream
Solyc05g050340	SL2.50ch05_60455951_hAT_BlastSimOnly.DTX.incomp_Slyco_light.B.R4501.Map6	0.816037165157405	Downstream
Solyc05g050360	SL2.50ch05_60472828_Copia.RLX.comp_Slyco_light.B.G1251.Map20	-1.5716656781077	Exon
Solyc05g050360	SL2.50ch05_60472857_Copia.RYX.incomp.chim_Slyco_light.B.P55.20.Map20_reversed	-0.12251205896753	Exon
Solyc05g050410	SL2.50ch05_60596706_Copia.RYX.incomp.chim_Slyco_light.B.P55.20.Map20_reversed	0	Downstream
Solyc05g050410	SL2.50ch05_60596786_Copia_BlastSimOnly.RLX.incomp_Slyco_light.B.P85.20.Map20_reversed	0	Downstream
Solyc05g050410	SL2.50ch05_60596786_Gypsy.RLX.incomp_Slyco_light.B.R1156.Map20_reversed	1.10433665981474	Downstream
Solyc05g050410	SL2.50ch05_60600873_Copia.RYX.incomp.chim_Slyco_light.B.P55.20.Map20_reversed	0.485426827170242	Upstream
Solyc05g050600	SL2.50ch05_60751962_Gypsy.RLX.incomp.chim_Slyco_light.B.R213.Map7_reversed	-0.086829718484075	Upstream
Solyc05g051650	SL2.50ch05_62040030_LINE.RIX.incomp_Slyco_light.B.R4254.Map8	0	Upstream
Solyc05g013140	SL2.50ch05_6237317_Copia_BlastSimOnly.RLX.incomp_Slyco_light.B.P85.20.Map20_reversed	0.024919897556261	Downstream
Solyc05g052340	SL2.50ch05_62598340_Copia.RYX.incomp.chim_Slyco_light.B.P55.20.Map20_reversed	2.10433665981474	Upstream
Solyc05g052430	SL2.50ch05_62652635_Copia.RLX.comp_Slyco_light.B.G1251.Map20	0	Downstream
Solyc05g052430	SL2.50ch05_62652799_Copia.RYX.incomp.chim_Slyco_light.B.P55.20.Map20_reversed	0	Downstream
Solyc05g053030	SL2.50ch05_63183884_Copia.RLX.incomp_Slyco_light.B.G1423.Map20	0.765534746362977	Upstream
Solyc05g053020	SL2.50ch05_63183884_Copia.RLX.incomp_Slyco_light.B.G1423.Map20	0.182415945625509	Downstream
Solyc05g053080	SL2.50ch05_63210047_Copia.RYX.incomp.chim_Slyco_light.B.P55.20.Map20_reversed	-1.19186839524524	Intron
Solyc05g053070	SL2.50ch05_63210047_Copia.RYX.incomp.chim_Slyco_light.B.P55.20.Map20_reversed	-1.51401263478011	Upstream
Solyc05g053080	SL2.50ch05_63210047_Copia.RYX.incomp.chim_Slyco_light.B.P55.20.Map20_reversed	-1.19186839524524	Downstream
Solyc05g053090	SL2.50ch05_63210047_Copia.RYX.incomp.chim_Slyco_light.B.P55.20.Map20_reversed	-0.381604521203033	Downstream
Solyc05g053100	SL2.50ch05_63224336_Copia.RYX.incomp.chim_Slyco_light.B.P55.20.Map20_reversed	0.381002942026867	Exon
Solyc05g053100	SL2.50ch05_63224336_Copia.RYX.incomp.chim_Slyco_light.B.P55.20.Map20_reversed	0.381002942026867	Downstream
Solyc05g053700	SL2.50ch05_63745810_MuDR.DTX.incomp_Slyco_light.B.G1417.Map20_reversed	0	Intron
Solyc05g053710	SL2.50ch05_63745810_MuDR.DTX.incomp_Slyco_light.B.G1417.Map20_reversed	-0.084557510186207	Upstream
Solyc05g053750	SL2.50ch05_63777188_Gypsy.RLX.incomp_Slyco_light.B.R5019.Map6_reversed	0	Intron
Solyc05g054070	SL2.50ch05_64050692_Copia.RYX.incomp.chim_Slyco_light.B.G1242.Map20	-1.01385789768137	Intron
Solyc05g054070	SL2.50ch05_64050692_Copia.RYX.incomp.chim_Slyco_light.B.G1242.Map20	-1.01385789768137	Downstream
Solyc05g054310	SL2.50ch05_64244369_Copia_BlastSimOnly.RLX.incomp_Slyco_light.B.R5472.Map5	0.784752101742615	Upstream
Solyc05g054300	SL2.50ch05_64244369_Copia_BlastSimOnly.RLX.incomp_Slyco_light.B.R5472.Map5	0	Downstream
Solyc05g055070	SL2.50ch05_64863735_Copia.RLX.incomp.chim_Slyco_light.B.P457.78.Map7_reversed	-0.065629509144334	Upstream
Solyc05g014160	SL2.50ch05_7895324_Gypsy.RLX.incomp_Slyco_light.B.R1156.Map20_reversed	-0.33687270045888	Downstream
Solyc05g014160	SL2.50ch05_7895515_MuDR.DTX.incomp.chim_Slyco_light.B.R1194.Map20	-0.707892669969892	Downstream
Solyc05g014880	SL2.50ch05_9085575_Gypsy_BlastSimOnly.RLX.incomp_Slyco_light.B.R960.Map20	0	Intron
Solyc05g014880	SL2.50ch05_9085575_Gypsy_BlastSimOnly.RLX.incomp_Slyco_light.B.R960.Map20	0	Upstream
Solyc05g014940	SL2.50ch05_9145140_Gypsy_BlastSimOnly.RLX.incomp_Slyco_light.B.R960.Map20	0	Upstream
Solyc05g014940	SL2.50ch05_9145140_Gypsy_BlastSimOnly.RLX.incomp_Slyco_light.B.R960.Map20	0	Downstream
Solyc05g006250	SL2.50ch05_918932_Copia.RYX.incomp.chim_Slyco_light.B.P55.20.Map20_reversed	0	Upstream
Solyc06g005990	SL2.50ch06_1006134_Gypsy.RLX.incomp_Slyco_light.B.R951.Map9_reversed	0.809002774939086	Exon
Solyc06g005990	SL2.50ch06_1006134_Gypsy.RLX.incomp_Slyco_light.B.R951.Map9_reversed	0.809002774939086	Downstream
Solyc06g006000	SL2.50ch06_1006134_Gypsy.RLX.incomp_Slyco_light.B.R951.Map9_reversed	2.03348617189005	Downstream
Solyc06g005990	SL2.50ch06_1006134_MuDR.DTX.incomp_Slyco_light.B.R2871.Map16_reversed	0.910825290054622	Exon
Solyc06g005990	SL2.50ch06_1006134_MuDR.DTX.incomp_Slyco_light.B.R2871.Map16_reversed	0.910825290054622	Downstream
Solyc06g006000	SL2.50ch06_1006134_MuDR.DTX.incomp_Slyco_light.B.R2871.Map16_reversed	1.04825742631591	Downstream
Solyc06g025410	SL2.50ch06_11041941_Gypsy.RYX.incomp.chim_Slyco_light.B.R755.Map20	0	Downstream
Solyc06g024410	SL2.50ch06_11123794_Gypsy.RLX.incomp_Slyco_light.B.R3403.Map6	0	Downstream
Solyc06g024410	SL2.50ch06_11125830_Gypsy.RLX.incomp_Slyco_light.B.R3403.Map6	0	Intron
Solyc06g024410	SL2.50ch06_11125830_Gypsy.RLX.incomp_Slyco_light.B.R3403.Map6	0	Upstream
Solyc06g024410	SL2.50ch06_11125830_Gypsy.RLX.incomp_Slyco_light.B.R3403.Map6	0	Downstream
Solyc06g024400	SL2.50ch06_11147724_Gypsy.RYX.incomp.chim_Slyco_light.B.R755.Map20	0	Upstream
Solyc06g024400	SL2.50ch06_11148190_Gypsy.RLX.incomp_Slyco_light.B.R3403.Map6	0	Upstream
Solyc06g024330	SL2.50ch06_11258560_Gypsy.RYX.incomp.chim_Slyco_light.B.R755.Map20	0	Downstream
Solyc06g024330	SL2.50ch06_11258563_Gypsy.RLX.incomp_Slyco_light.B.R3403.Map6	0	Downstream
Solyc06g007140	SL2.50ch06_1194400_Copia.RLX.incomp.chim_Slyco_light.B.R315.Map20	0.974294285807525	Upstream
Solyc06g007140	SL2.50ch06_1194468_Copia.RLX.incomp.chim_Slyco_light.B.R295.Map20_reversed	0.974294285807525	Upstream
Solyc06g016680	SL2.50ch06_12539180_Gypsy.RLX.incomp_Slyco_light.B.R3403.Map6	0	Downstream
Solyc06g007470	SL2.50ch06_1483565_MuDR.DTX.incomp_Slyco_light.B.G1417.Map20_reversed	-0.752107971535224	Upstream
Solyc06g017970	SL2.50ch06_15688227_Copia.RYX.incomp.chim_Slyco_light.B.G1107.Map20_reversed	-1.62521943516224	Upstream
Solyc06g007780	SL2.50ch06_1727338_Gypsy.RLX.incomp.chim_Slyco_light.B.R213.Map7_reversed	0.259793523245007	Upstream
Solyc06g007770	SL2.50ch06_1727338_Gypsy.RLX.incomp.chim_Slyco_light.B.R213.Map7_reversed	3.73005490257662	Downstream
Solyc06g008300	SL2.50ch06_2164823_Copia_BlastSimOnly.RLX.incomp_Slyco_light.B.R1066.Map7	-0.791848926432606	Upstream
Solyc06g008390	SL2.50ch06_2322743_Copia_BlastSimOnly.RSX.incomp.chim_Slyco_light.B.G237.Map20_reversed	-0.616671360448494	Upstream
Solyc06g008390	SL2.50ch06_2322743_Copia.RYX.incomp.chim_Slyco_light.B.P55.20.Map20_reversed	-0.302028537449657	Upstream
Solyc06g033860	SL2.50ch06_23312926_Copia_BlastSimOnly.RLX.incomp_Slyco_light.B.P85.20.Map20_reversed	0.527064117012955	Intron
Solyc06g033860	SL2.50ch06_23313722_Copia.RYX.incomp.chim_Slyco_light.B.P55.20.Map20_reversed	-1.04551465925237	Exon
Solyc06g008420	SL2.50ch06_2343371_Gypsy.RLX.comp_Slyco_light.B.R935.Map12	3.67765439822479	Exon
Solyc06g008420	SL2.50ch06_2343371_Gypsy.RLX.comp_Slyco_light.B.R935.Map12	3.67765439822479	Upstream
Solyc06g035450	SL2.50ch06_24348918_MuDR.DTX.incomp.chim_Slyco_light.B.R1194.Map20	0.159764541365447	Upstream
Solyc06g035600	SL2.50ch06_24664939_Gypsy.RLX.incomp_Slyco_light.B.R528.Map20	1.02845176925534	Exon
Solyc06g035610	SL2.50ch06_24664939_Gypsy.RLX.incomp_Slyco_light.B.R528.Map20	0.646820971128198	Upstream
Solyc06g035600	SL2.50ch06_24664939_Gypsy.RLX.incomp_Slyco_light.B.R528.Map20	1.02845176925534	Downstream
Solyc06g035700	SL2.50ch06_24740073_hAT_BlastSimOnly.DTX.incomp_Slyco_light.B.R4501.Map6	-1.60288440871842	Upstream
Solyc06g036240	SL2.50ch06_25715013_Copia.RLX.incomp_Slyco_light.B.R66.Map20_reversed	-4.72574115650395	Intron
Solyc06g036420	SL2.50ch06_25974562_Copia_BlastSimOnly.RLX.comp_Slyco_light.B.P381.0.Map8	3.66117306734127	Intron
Solyc06g036410	SL2.50ch06_25974562_Copia_BlastSimOnly.RLX.comp_Slyco_light.B.P381.0.Map8	3.39854937649027	Upstream
Solyc06g036420	SL2.50ch06_25974562_Copia_BlastSimOnly.RLX.comp_Slyco_light.B.P381.0.Map8	3.66117306734127	Upstream
Solyc06g036410	SL2.50ch06_25974562_Copia_BlastSimOnly.RLX.comp_Slyco_light.B.P381.0.Map8	3.39854937649027	Downstream
Solyc06g043260	SL2.50ch06_28890531_Copia.RLX.incomp_Slyco_light.B.G1435.Map7_reversed	0	Downstream
Solyc06g043260	SL2.50ch06_28890593_Copia.RYX.incomp.chim_Slyco_light.B.R363.Map20_reversed	0	Downstream
Solyc06g043130	SL2.50ch06_29732248_Copia_BlastSimOnly.RLX.comp_Slyco_light.B.R2468.Map20	0	Exon
Solyc06g043130	SL2.50ch06_29732248_Copia_BlastSimOnly.RLX.comp_Slyco_light.B.R2468.Map20	0	Upstream
Solyc06g043130	SL2.50ch06_29732248_Copia_BlastSimOnly.RLX.comp_Slyco_light.B.R2468.Map20	0	Downstream
Solyc06g009190	SL2.50ch06_3129404_Copia_BlastSimOnly.RLX.incomp_Slyco_light.B.R1066.Map7	1.24100809950379	Upstream
Solyc06g048670	SL2.50ch06_31441505_Copia.RLX.comp_Slyco_light.B.R1947.Map9	0	Exon
Solyc06g048670	SL2.50ch06_31441505_Copia.RLX.comp_Slyco_light.B.R1947.Map9	0	Downstream
Solyc06g048960	SL2.50ch06_32070239_Gypsy.RLX.incomp_Slyco_light.B.G1424.Map5	-0.764858377367518	Intron
Solyc06g048960	SL2.50ch06_32070248_Copia.RLX.incomp.chim_Slyco_light.B.R295.Map20_reversed	-0.429201122177481	Intron
Solyc06g048960	SL2.50ch06_32070412_MuDR.DTX.incomp_Slyco_light.B.G1417.Map20_reversed	-0.867727540037086	Intron
Solyc06g048960	SL2.50ch06_32070485_Copia.RYX.incomp.chim_Slyco_light.B.G1242.Map20	-0.677057470493865	Intron
Solyc06g048960	SL2.50ch06_32070485_Copia.RYX.incomp.chim_Slyco_light.B.R3874.Map5	-0.42323063912638	Intron
Solyc06g048980	SL2.50ch06_32192551_LINE.RIX.incomp.chim_Slyco_light.B.R3539.Map9	0	Upstream
Solyc06g049030	SL2.50ch06_32281707_Copia.RLX.incomp_Slyco_light.B.R66.Map20_reversed	-0.064609081423076	Downstream
Solyc06g049060	SL2.50ch06_32336464_MuDR.DTX.incomp_Slyco_light.B.R312.Map20	0.358382513222034	Downstream
Solyc06g049090	SL2.50ch06_32368739_Gypsy.RLX.incomp_Slyco_light.B.R1156.Map20_reversed	-2.28389768744955	Intron
Solyc06g050790	SL2.50ch06_33580051_Copia.RLX.incomp.chim_Slyco_light.B.R295.Map20_reversed	-4.60448195144058	Upstream
Solyc06g050790	SL2.50ch06_33580051_Copia.RYX.incomp.chim_Slyco_light.B.R1458.Map9	-4.60448195144058	Upstream
Solyc06g050850	SL2.50ch06_33690039_Copia.RYX.incomp.chim_Slyco_light.B.P55.20.Map20_reversed	0	Upstream
Solyc06g051030	SL2.50ch06_34131004_Copia.RYX.incomp.chim_Slyco_light.B.R3874.Map5	0.645644666445276	Upstream
Solyc06g051030	SL2.50ch06_34131203_LINE.RIX.incomp_Slyco_light.B.R3545.Map5	0.645644666445276	Upstream
Solyc06g051030	SL2.50ch06_34131272_MuDR.DTX.incomp.chim_Slyco_light.B.R1194.Map20	-0.316293782944985	Upstream
Solyc06g051030	SL2.50ch06_34131291_Gypsy.RLX.incomp.chim_Slyco_light.B.R213.Map7_reversed	-0.430095638327729	Upstream
Solyc06g051270	SL2.50ch06_34504110_MuDR.DTX.incomp.chim_Slyco_light.B.R1194.Map20	-3.38303787105526	Downstream
Solyc06g009490	SL2.50ch06_3451871_Gypsy.RLX.comp_Slyco_light.B.G88.Map6	-6.27798474729977	Intron
Solyc06g009490	SL2.50ch06_3451871_Gypsy.RLX.comp_Slyco_light.B.G88.Map6	-6.27798474729977	Upstream
Solyc06g009490	SL2.50ch06_3451871_Gypsy.RLX.comp_Slyco_light.B.R1116.Map20_reversed	-6.31650781910311	Intron
Solyc06g009490	SL2.50ch06_3451871_Gypsy.RLX.comp_Slyco_light.B.R1116.Map20_reversed	-6.31650781910311	Upstream
Solyc06g051570	SL2.50ch06_35087923_MuDR.DTX.incomp_Slyco_light.B.G1417.Map20_reversed	-0.311386399906961	Intron
Solyc06g009530	SL2.50ch06_3532208_Copia_BlastSimOnly.RLX.incomp_Slyco_light.B.P168.261.Map19	-0.169219468227003	Upstream
Solyc06g009540	SL2.50ch06_3532208_Copia_BlastSimOnly.RLX.incomp_Slyco_light.B.P168.261.Map19	0	Downstream
Solyc06g009530	SL2.50ch06_3532214_Copia.RLX.incomp.chim_Slyco_light.B.P174.261.Map17	-0.169219468227003	Upstream
Solyc06g009540	SL2.50ch06_3532214_Copia.RLX.incomp.chim_Slyco_light.B.P174.261.Map17	0	Downstream
Solyc06g009530	SL2.50ch06_3532224_Copia.RLX.incomp_Slyco_light.B.G1266.Map20	-0.169219468227003	Upstream
Solyc06g009540	SL2.50ch06_3532224_Copia.RLX.incomp_Slyco_light.B.G1266.Map20	0	Downstream
Solyc06g051820	SL2.50ch06_35497376_LINE_BlastSimOnly.RIX.comp.chim_Slyco_light.B.R396.Map13_reversed	-0.42613473566661	Downstream
Solyc06g053600	SL2.50ch06_36408653_Copia.RLX.comp_Slyco_light.B.R165.Map20_reversed	-0.080638750319735	Intron
Solyc06g053600	SL2.50ch06_36408678_Copia.RLX.incomp.chim_Slyco_light.B.G1425.Map7	-0.080638750319735	Intron
Solyc06g053660	SL2.50ch06_36500929_MuDR.DTX.incomp_Slyco_light.B.R804.Map9_reversed	-1.02532112004787	Downstream
Solyc06g053740	SL2.50ch06_36596440_Copia.RLX.incomp.chim_Slyco_light.B.R295.Map20_reversed	0.340242790241416	Exon
Solyc06g053740	SL2.50ch06_36596621_LINE.RIX.incomp_Slyco_light.B.R3545.Map5	0.247141116692447	Intron
Solyc06g053740	SL2.50ch06_36596669_Gypsy.RLX.incomp.chim_Slyco_light.B.R213.Map7_reversed	0.012669032793334	Intron
Solyc06g054140	SL2.50ch06_36971412_Copia_BlastSimOnly.RLX.incomp_Slyco_light.B.P85.20.Map20_reversed	0.642125780790085	Downstream
Solyc06g054150	SL2.50ch06_36971412_Copia_BlastSimOnly.RLX.incomp_Slyco_light.B.P85.20.Map20_reversed	0.523886923969388	Downstream
Solyc06g054160	SL2.50ch06_36971412_Copia_BlastSimOnly.RLX.incomp_Slyco_light.B.P85.20.Map20_reversed	0	Downstream
Solyc06g054150	SL2.50ch06_36971521_Copia.RYX.incomp.chim_Slyco_light.B.P55.20.Map20_reversed	0.153217286734054	Downstream
Solyc06g054160	SL2.50ch06_36971521_Copia.RYX.incomp.chim_Slyco_light.B.P55.20.Map20_reversed	0	Downstream
Solyc06g054150	SL2.50ch06_36971521_Copia.RYX.incomp.chim_Slyco_light.B.R3874.Map5	-0.560993852894825	Downstream
Solyc06g054160	SL2.50ch06_36971521_Copia.RYX.incomp.chim_Slyco_light.B.R3874.Map5	0	Downstream
Solyc06g059720	SL2.50ch06_37583312_LINE.RIX.incomp.chim_Slyco_light.B.R3539.Map9	-1.31602187568416	Exon
Solyc06g059720	SL2.50ch06_37583312_LINE.RIX.incomp.chim_Slyco_light.B.R3539.Map9	-1.31602187568416	Upstream
Solyc06g059830	SL2.50ch06_37725000_Copia_BlastSimOnly.RLX.incomp_Slyco_light.B.R1066.Map7	0	Exon
Solyc06g059830	SL2.50ch06_37725000_Copia_BlastSimOnly.RLX.incomp_Slyco_light.B.R1066.Map7	0	Upstream
Solyc06g059820	SL2.50ch06_37725000_Copia_BlastSimOnly.RLX.incomp_Slyco_light.B.R1066.Map7	0	Downstream
Solyc06g059830	SL2.50ch06_37725000_Copia_BlastSimOnly.RLX.incomp_Slyco_light.B.R1066.Map7	0	Downstream
Solyc06g059880	SL2.50ch06_37780869_MuDR.DTX.incomp_Slyco_light.B.G1417.Map20_reversed	0	Downstream
Solyc06g059910	SL2.50ch06_37844679_Copia.RLX.comp_Slyco_light.B.G1251.Map20	1.8073549220576	Exon
Solyc06g059920	SL2.50ch06_37844679_Copia.RLX.comp_Slyco_light.B.G1251.Map20	0	Upstream
Solyc06g060200	SL2.50ch06_38172573_LINE.RIX.incomp_Slyco_light.B.R4254.Map8	0	Intron
Solyc06g060200	SL2.50ch06_38172573_LINE.RIX.incomp_Slyco_light.B.R4254.Map8	0	Downstream
Solyc06g060200	SL2.50ch06_38172650_Copia.RLX.incomp.chim_Slyco_light.B.G1375.Map9	0	Exon
Solyc06g060200	SL2.50ch06_38172650_Copia.RLX.incomp.chim_Slyco_light.B.G1375.Map9	0	Downstream
Solyc06g060200	SL2.50ch06_38172675_Copia.RLX.comp_Slyco_light.B.R898.Map15	0	Exon
Solyc06g060200	SL2.50ch06_38172675_Copia.RLX.comp_Slyco_light.B.R898.Map15	0	Downstream
Solyc06g060200	SL2.50ch06_38172771_Copia.RLX.incomp_Slyco_light.B.G1293.Map20	0	Downstream
Solyc06g060260	SL2.50ch06_38236732_Copia.RYX.incomp.chim_Slyco_light.B.P55.20.Map20_reversed	-0.449278963277771	Downstream
Solyc06g061050	SL2.50ch06_39084253_Copia.RLX.incomp.chim_Slyco_light.B.R315.Map20	-0.089377443649213	Downstream
Solyc06g061050	SL2.50ch06_39084280_Copia.RLX.incomp_Slyco_light.B.G1034.Map20_reversed	-0.284606175686624	Downstream
Solyc06g062420	SL2.50ch06_39374130_Copia_BlastSimOnly.RSX.incomp.chim_Slyco_light.B.G237.Map20_reversed	0.704477741417302	Upstream
Solyc06g062790	SL2.50ch06_39619448_Gypsy.RLX.incomp.chim_Slyco_light.B.R213.Map7_reversed	0.145231438170173	Exon
Solyc06g062790	SL2.50ch06_39619448_Gypsy.RLX.incomp.chim_Slyco_light.B.R213.Map7_reversed	0.145231438170173	Downstream
Solyc06g064590	SL2.50ch06_40255143_Copia.RLX.incomp_Slyco_light.B.R3113.Map9	0.306977753421391	Downstream
Solyc06g064620	SL2.50ch06_40267302_Copia_BlastSimOnly.RLX.comp_Slyco_light.B.R2468.Map20	0	Exon
Solyc06g064620	SL2.50ch06_40267302_Copia_BlastSimOnly.RLX.comp_Slyco_light.B.R2468.Map20	0	Downstream
Solyc06g064700	SL2.50ch06_40331898_Copia.RYX.incomp.chim_Slyco_light.B.P55.20.Map20_reversed	0	Upstream
Solyc06g064710	SL2.50ch06_40331898_Copia.RYX.incomp.chim_Slyco_light.B.P55.20.Map20_reversed	0	Upstream
Solyc06g064710	SL2.50ch06_40331898_Copia.RYX.incomp.chim_Slyco_light.B.P55.20.Map20_reversed	0	Downstream
Solyc06g064700	SL2.50ch06_40331910_Copia.RLX.comp_Slyco_light.B.G1251.Map20	0	Upstream
Solyc06g064710	SL2.50ch06_40331910_Copia.RLX.comp_Slyco_light.B.G1251.Map20	0	Upstream
Solyc06g064710	SL2.50ch06_40331910_Copia.RLX.comp_Slyco_light.B.G1251.Map20	0	Downstream
Solyc06g064860	SL2.50ch06_40434113_Copia_BlastSimOnly.RLX.comp_Slyco_light.B.R2468.Map20	0	Exon
Solyc06g064860	SL2.50ch06_40434113_Copia_BlastSimOnly.RLX.comp_Slyco_light.B.R2468.Map20	0	Upstream
Solyc06g064860	SL2.50ch06_40434113_Copia_BlastSimOnly.RLX.comp_Slyco_light.B.R2468.Map20	0	Downstream
Solyc06g064900	SL2.50ch06_40458668_Copia.RLX.incomp_Slyco_light.B.R1840.Map5_reversed	0.820604184193051	Downstream
Solyc06g065450	SL2.50ch06_40851790_Copia.RLX.incomp_Slyco_light.B.G1349.Map20	1.03562390973072	Intron
Solyc06g065450	SL2.50ch06_40851790_Copia.RLX.incomp_Slyco_light.B.G1349.Map20	1.03562390973072	Upstream
Solyc06g065460	SL2.50ch06_40851790_Copia.RLX.incomp_Slyco_light.B.G1349.Map20	-0.56260653009748	Downstream
Solyc06g065450	SL2.50ch06_40851822_Copia.RYX.incomp.chim_Slyco_light.B.P164.20.Map11	1.0703893278914	Exon
Solyc06g065450	SL2.50ch06_40851822_Copia.RYX.incomp.chim_Slyco_light.B.P164.20.Map11	1.0703893278914	Upstream
Solyc06g065460	SL2.50ch06_40851822_Copia.RYX.incomp.chim_Slyco_light.B.P164.20.Map11	0.142259532680557	Downstream
Solyc06g066060	SL2.50ch06_41410482_Copia.RLX.incomp_Slyco_light.B.G1034.Map20_reversed	-0.31496799055535	Upstream
Solyc06g066060	SL2.50ch06_41410482_Gypsy_BlastSimOnly.RLX.incomp_Slyco_light.B.R3129.Map20_reversed	0.158987848485572	Upstream
Solyc06g066060	SL2.50ch06_41410482_Gypsy.RLX.incomp_Slyco_light.B.R5019.Map6_reversed	0.211986916863603	Upstream
Solyc06g066230	SL2.50ch06_41535397_Copia.RYX.incomp.chim_Slyco_light.B.P55.20.Map20_reversed	5.62417638097393	Downstream
Solyc06g066410	SL2.50ch06_41689718_Copia.RLX.incomp_Slyco_light.B.R1957.Map10_reversed	-2.29278174922785	Intron
Solyc06g066410	SL2.50ch06_41689718_Copia.RLX.incomp_Slyco_light.B.R1957.Map10_reversed	-2.29278174922785	Upstream
Solyc06g068400	SL2.50ch06_42372685_LINE.RIX.incomp.chim_Slyco_light.B.R3539.Map9	0.155879571480573	Upstream
Solyc06g068530	SL2.50ch06_42471816_MuDR.DTX.incomp.chim_Slyco_light.B.R1194.Map20	1.53605290024021	Upstream
Solyc06g068520	SL2.50ch06_42471816_MuDR.DTX.incomp.chim_Slyco_light.B.R1194.Map20	-2.04999838017171	Downstream
Solyc06g069320	SL2.50ch06_43076368_MuDR.DTX.incomp.chim_Slyco_light.B.R1194.Map20	0.409390936137702	Intron
Solyc06g069320	SL2.50ch06_43076368_MuDR.DTX.incomp.chim_Slyco_light.B.R1194.Map20	0.409390936137702	Downstream
Solyc06g069820	SL2.50ch06_43476489_Gypsy_BlastSimOnly.RLX.incomp_Slyco_light.B.R2484.Map11	-0.138034414295351	Downstream
Solyc06g070920	SL2.50ch06_43557581_Copia.RYX.incomp.chim_Slyco_light.B.P55.20.Map20_reversed	0	Intron
Solyc06g070930	SL2.50ch06_43557581_Copia.RYX.incomp.chim_Slyco_light.B.P55.20.Map20_reversed	0	Downstream
Solyc06g070920	SL2.50ch06_43560754_Copia.RYX.incomp.chim_Slyco_light.B.P55.20.Map20_reversed	0	Upstream
Solyc06g070930	SL2.50ch06_43560754_Copia.RYX.incomp.chim_Slyco_light.B.P55.20.Map20_reversed	0	Upstream
Solyc06g070940	SL2.50ch06_43560754_Copia.RYX.incomp.chim_Slyco_light.B.P55.20.Map20_reversed	0	Upstream
Solyc06g073170	SL2.50ch06_45083579_Gypsy.RLX.incomp.chim_Slyco_light.B.R213.Map7_reversed	-0.373822354014929	Upstream
Solyc06g073560	SL2.50ch06_45359401_Gypsy.RLX.incomp_Slyco_light.B.G1388.Map19	0	Upstream
Solyc06g074010	SL2.50ch06_45751333_Copia_BlastSimOnly.RLX.comp_Slyco_light.B.R2468.Map20	0.103560379170891	Intron
Solyc06g074880	SL2.50ch06_46395657_Gypsy.RLX.incomp.chim_Slyco_light.B.G94.Map20	0	Upstream
Solyc06g074890	SL2.50ch06_46395657_Gypsy.RLX.incomp.chim_Slyco_light.B.G94.Map20	-1.63495063655283	Upstream
Solyc06g074870	SL2.50ch06_46395657_Gypsy.RLX.incomp.chim_Slyco_light.B.G94.Map20	0	Downstream
Solyc06g074880	SL2.50ch06_46395657_Gypsy.RLX.incomp.chim_Slyco_light.B.G94.Map20	0	Downstream
Solyc06g075180	SL2.50ch06_46661854_Gypsy.RLX.incomp.chim_Slyco_light.B.G94.Map20	-1.70574980442242	Upstream
Solyc06g075180	SL2.50ch06_46661854_Gypsy.RLX.incomp.chim_Slyco_light.B.G94.Map20	-1.70574980442242	Downstream
Solyc06g075180	SL2.50ch06_46661901_Gypsy.RLX.incomp.chim_Slyco_light.B.R1340.Map20_reversed	-1.92413544522754	Downstream
Solyc06g075180	SL2.50ch06_46662099_Gypsy.RLX.incomp.chim_Slyco_light.B.G1447.Map6_reversed	0.131189107781866	Downstream
Solyc06g075200	SL2.50ch06_46668840_Copia_BlastSimOnly.RLX.incomp_Slyco_light.B.P85.20.Map20_reversed	0	Upstream
Solyc06g075190	SL2.50ch06_46668840_Copia_BlastSimOnly.RLX.incomp_Slyco_light.B.P85.20.Map20_reversed	0.657551826645844	Downstream
Solyc06g075200	SL2.50ch06_46668840_Copia_BlastSimOnly.RLX.incomp_Slyco_light.B.P85.20.Map20_reversed	0	Downstream
Solyc06g075200	SL2.50ch06_46668857_Copia_BlastSimOnly.RSX.incomp.chim_Slyco_light.B.G237.Map20_reversed	0	Upstream
Solyc06g075190	SL2.50ch06_46668857_Copia_BlastSimOnly.RSX.incomp.chim_Slyco_light.B.G237.Map20_reversed	-0.294239355307707	Downstream
Solyc06g075200	SL2.50ch06_46668857_Copia_BlastSimOnly.RSX.incomp.chim_Slyco_light.B.G237.Map20_reversed	0	Downstream
Solyc06g075200	SL2.50ch06_46668873_Copia.RYX.incomp.chim_Slyco_light.B.P55.20.Map20_reversed	0	Exon
Solyc06g075200	SL2.50ch06_46668873_Copia.RYX.incomp.chim_Slyco_light.B.P55.20.Map20_reversed	0	Upstream
Solyc06g075190	SL2.50ch06_46668873_Copia.RYX.incomp.chim_Slyco_light.B.P55.20.Map20_reversed	-0.301646565382134	Downstream
Solyc06g075200	SL2.50ch06_46668873_Copia.RYX.incomp.chim_Slyco_light.B.P55.20.Map20_reversed	0	Downstream
Solyc06g075200	SL2.50ch06_46669089_Copia.RLX.incomp_Slyco_light.B.P94.304.Map7	0	Intron
Solyc06g075200	SL2.50ch06_46669089_Copia.RLX.incomp_Slyco_light.B.P94.304.Map7	0	Upstream
Solyc06g075190	SL2.50ch06_46669089_Copia.RLX.incomp_Slyco_light.B.P94.304.Map7	-0.866134333710749	Downstream
Solyc06g075200	SL2.50ch06_46669089_Copia.RLX.incomp_Slyco_light.B.P94.304.Map7	0	Downstream
Solyc06g010010	SL2.50ch06_4704566_Gypsy.RLX.incomp_Slyco_light.B.R1156.Map20_reversed	0	Intron
Solyc06g075970	SL2.50ch06_47162414_Gypsy.RLX.incomp_Slyco_light.B.R1156.Map20_reversed	0	Upstream
Solyc06g076070	SL2.50ch06_47234437_Gypsy.RLX.comp_Slyco_light.B.R935.Map12	0	Upstream
Solyc06g076090	SL2.50ch06_47239693_Gypsy.RLX.incomp_Slyco_light.B.R951.Map9_reversed	0.519374159093579	Intron
Solyc06g076080	SL2.50ch06_47239693_Gypsy.RLX.incomp_Slyco_light.B.R951.Map9_reversed	0.963288221643479	Upstream
Solyc06g076090	SL2.50ch06_47239693_Gypsy.RLX.incomp_Slyco_light.B.R951.Map9_reversed	0.519374159093579	Upstream
Solyc06g076410	SL2.50ch06_47482499_Copia_BlastSimOnly.RLX.incomp_Slyco_light.B.P85.20.Map20_reversed	-0.767802279272104	Upstream
Solyc06g076420	SL2.50ch06_47482499_Copia_BlastSimOnly.RLX.incomp_Slyco_light.B.P85.20.Map20_reversed	0	Downstream
Solyc06g082150	SL2.50ch06_48068517_Gypsy.RLX.incomp.chim_Slyco_light.B.R1340.Map20_reversed	0.39192025965419	Downstream
Solyc06g082160	SL2.50ch06_48068517_Gypsy.RLX.incomp.chim_Slyco_light.B.R1340.Map20_reversed	-0.706559552804354	Downstream
Solyc06g082150	SL2.50ch06_48068786_LINE.RIX.incomp.chim_Slyco_light.B.R3539.Map9	0.455105174319868	Downstream
Solyc06g082160	SL2.50ch06_48068786_LINE.RIX.incomp.chim_Slyco_light.B.R3539.Map9	-0.420858958566023	Downstream
Solyc06g005460	SL2.50ch06_480822_Copia.RLX.incomp_Slyco_light.B.G1034.Map20_reversed	0	Downstream
Solyc06g005470	SL2.50ch06_480954_Copia.RLX.incomp.chim_Slyco_light.B.R315.Map20	-3.22386380855312	Upstream
Solyc06g005460	SL2.50ch06_480954_Copia.RLX.incomp.chim_Slyco_light.B.R315.Map20	0	Downstream
Solyc06g082890	SL2.50ch06_48529855_Gypsy.RLX.incomp.chim_Slyco_light.B.G1447.Map6_reversed	-0.561550175542176	Exon
Solyc06g082890	SL2.50ch06_48529855_Gypsy.RLX.incomp.chim_Slyco_light.B.G1447.Map6_reversed	-0.561550175542176	Upstream
Solyc06g010110	SL2.50ch06_4991224_Copia.RLX.comp_Slyco_light.B.R150.Map20	0	Upstream
Solyc06g010120	SL2.50ch06_4991224_Copia.RLX.comp_Slyco_light.B.R150.Map20	-0.925999418556223	Upstream
Solyc06g010110	SL2.50ch06_4991224_Copia.RLX.comp_Slyco_light.B.R150.Map20	0	Downstream
Solyc06g010130	SL2.50ch06_5014178_Gypsy.RLX.incomp_Slyco_light.B.R3403.Map6	0	Upstream
Solyc06g010130	SL2.50ch06_5014178_Gypsy.RLX.incomp_Slyco_light.B.R3403.Map6	0	Downstream
Solyc06g010190	SL2.50ch06_5307411_Copia.RLX.incomp_Slyco_light.B.G1423.Map20	0	Exon
Solyc06g010190	SL2.50ch06_5307411_Copia.RLX.incomp_Slyco_light.B.G1423.Map20	0	Upstream
Solyc06g005880	SL2.50ch06_887433_Copia.RYX.incomp.chim_Slyco_light.B.P55.20.Map20_reversed	0	Upstream
Solyc06g005980	SL2.50ch06_963507_Gypsy_BlastSimOnly.RIX.incomp.chim_Slyco_light.B.R801.Map8	-1.32192809488736	Downstream
Solyc07g006390	SL2.50ch07_1213851_MuDR.DTX.incomp.chim_Slyco_light.B.R1194.Map20	0	Upstream
Solyc07g021130	SL2.50ch07_16338816_CACTA.DTX.incomp.chim_Slyco_light.B.R824.Map6_reversed	0	Upstream
Solyc07g021140	SL2.50ch07_16338816_CACTA.DTX.incomp.chim_Slyco_light.B.R824.Map6_reversed	0	Upstream
Solyc07g021140	SL2.50ch07_16338816_CACTA.DTX.incomp.chim_Slyco_light.B.R824.Map6_reversed	0	Downstream
Solyc07g007280	SL2.50ch07_2009047_Gypsy.RLX.incomp_Slyco_light.B.R652.Map12_reversed	-2.72246602447109	Downstream
Solyc07g007460	SL2.50ch07_2167476_Gypsy.RLX.incomp_Slyco_light.B.R5019.Map6_reversed	1.04858018044506	Exon
Solyc07g007460	SL2.50ch07_2167476_Gypsy.RLX.incomp_Slyco_light.B.R5019.Map6_reversed	1.04858018044506	Downstream
Solyc07g007740	SL2.50ch07_2383971_Gypsy.RLX.comp.chim_Slyco_light.B.P72.69.Map6_reversed	-4.73876783680019	Upstream
Solyc07g007740	SL2.50ch07_2383971_Gypsy.RLX.comp.chim_Slyco_light.B.P72.69.Map6_reversed	-4.73876783680019	Downstream
Solyc07g007870	SL2.50ch07_2550002_Copia.RYX.incomp.chim_Slyco_light.B.R3874.Map5	0.264114132745279	Exon
Solyc07g007870	SL2.50ch07_2550002_Copia.RYX.incomp.chim_Slyco_light.B.R3874.Map5	0.264114132745279	Upstream
Solyc07g007870	SL2.50ch07_2550002_LINE.RIX.incomp_Slyco_light.B.R3545.Map5	-4.60288440871842	Exon
Solyc07g007870	SL2.50ch07_2550002_LINE.RIX.incomp_Slyco_light.B.R3545.Map5	-4.60288440871842	Upstream
Solyc07g025500	SL2.50ch07_28729583_Gypsy.RLX.incomp_Slyco_light.B.G1445.Map20	4.40599235967584	Downstream
Solyc07g025500	SL2.50ch07_28729821_MuDR.DTX.incomp_Slyco_light.B.R1.Map20	4.40599235967584	Downstream
Solyc07g008560	SL2.50ch07_3503365_Gypsy.RLX.comp.chim_Slyco_light.B.R2177.Map9	-3.61690539322391	Intron
Solyc07g008860	SL2.50ch07_3839698_Copia.RYX.incomp.chim_Slyco_light.B.R3874.Map5	0.212146921233685	Downstream
Solyc07g008870	SL2.50ch07_3839698_Copia.RYX.incomp.chim_Slyco_light.B.R3874.Map5	0	Downstream
Solyc07g008860	SL2.50ch07_3839698_Gypsy.RLX.incomp_Slyco_light.B.G1424.Map5	0.137177376076782	Downstream
Solyc07g008870	SL2.50ch07_3839698_Gypsy.RLX.incomp_Slyco_light.B.G1424.Map5	0	Downstream
Solyc07g008860	SL2.50ch07_3839698_Gypsy.RLX.incomp.chim_Slyco_light.B.R213.Map7_reversed	0.274215563051232	Downstream
Solyc07g008870	SL2.50ch07_3839698_Gypsy.RLX.incomp.chim_Slyco_light.B.R213.Map7_reversed	1.26303440583379	Downstream
Solyc07g032420	SL2.50ch07_39109747_Copia.RLX.incomp_Slyco_light.B.G1349.Map20	0	Intron
Solyc07g032420	SL2.50ch07_39109747_Copia.RLX.incomp_Slyco_light.B.G1349.Map20	0	Upstream
Solyc07g032420	SL2.50ch07_39109747_Copia.RLX.incomp_Slyco_light.B.G1349.Map20	0	Downstream
Solyc07g009060	SL2.50ch07_4033770_Copia_BlastSimOnly.RLX.comp_Slyco_light.B.R2468.Map20	0	Upstream
Solyc07g009070	SL2.50ch07_4033770_Copia_BlastSimOnly.RLX.comp_Slyco_light.B.R2468.Map20	0	Downstream
Solyc07g009060	SL2.50ch07_4033911_Copia_BlastSimOnly.RLX.comp_Slyco_light.B.P381.0.Map8	0	Upstream
Solyc07g009070	SL2.50ch07_4033911_Copia_BlastSimOnly.RLX.comp_Slyco_light.B.P381.0.Map8	0	Upstream
Solyc07g009070	SL2.50ch07_4033911_Copia_BlastSimOnly.RLX.comp_Slyco_light.B.P381.0.Map8	0	Downstream
Solyc07g009090	SL2.50ch07_4041737_Copia.RLX.comp_Slyco_light.B.G1251.Map20	0	Upstream
Solyc07g032580	SL2.50ch07_40485530_Copia.RLX.incomp_Slyco_light.B.G1423.Map20	0	Upstream
Solyc07g038000	SL2.50ch07_44675729_Gypsy.RLX.comp.chim_Slyco_light.B.G1421.Map5	0	Exon
Solyc07g038000	SL2.50ch07_44675729_Gypsy.RLX.comp.chim_Slyco_light.B.G1421.Map5	0	Upstream
Solyc07g038010	SL2.50ch07_44675729_Gypsy.RLX.comp.chim_Slyco_light.B.G1421.Map5	0	Upstream
Solyc07g038000	SL2.50ch07_44675729_Gypsy.RLX.comp.chim_Slyco_light.B.G1421.Map5	0	Downstream
Solyc07g038010	SL2.50ch07_44675729_Gypsy.RLX.comp.chim_Slyco_light.B.G1421.Map5	0	Downstream
Solyc07g038000	SL2.50ch07_44675927_Gypsy.RLX.incomp.chim_Slyco_light.B.G1396.Map6_reversed	0	Upstream
Solyc07g038010	SL2.50ch07_44675927_Gypsy.RLX.incomp.chim_Slyco_light.B.G1396.Map6_reversed	0	Upstream
Solyc07g038000	SL2.50ch07_44675927_Gypsy.RLX.incomp.chim_Slyco_light.B.G1396.Map6_reversed	0	Downstream
Solyc07g038010	SL2.50ch07_44675927_Gypsy.RLX.incomp.chim_Slyco_light.B.G1396.Map6_reversed	0	Downstream
Solyc07g014580	SL2.50ch07_4896552_Copia.RLX.incomp_Slyco_light.B.R66.Map20_reversed	0	Upstream
Solyc07g041200	SL2.50ch07_51990125_Copia_withOTHER.RLX.incomp_Slyco_light.B.R4185.Map7_reversed	0.742102169299349	Upstream
Solyc07g041210	SL2.50ch07_51990544_Copia.RYX.incomp.chim_Slyco_light.B.R3874.Map5	1.05781545247862	Downstream
Solyc07g041560	SL2.50ch07_53445111_Gypsy.RLX.incomp_Slyco_light.B.R5019.Map6_reversed	0	Intron
Solyc07g041560	SL2.50ch07_53445111_Gypsy.RLX.incomp_Slyco_light.B.R5019.Map6_reversed	0	Downstream
Solyc07g041560	SL2.50ch07_53445175_Gypsy.RYX.incomp.chim_Slyco_light.B.R1781.Map6_reversed	0	Intron
Solyc07g041560	SL2.50ch07_53445175_Gypsy.RYX.incomp.chim_Slyco_light.B.R1781.Map6_reversed	0	Downstream
Solyc07g042510	SL2.50ch07_55784828_MuDR.DTX.incomp_Slyco_light.B.R2871.Map16_reversed	1.53605290024021	Upstream
Solyc07g042790	SL2.50ch07_56285692_Gypsy.RLX.comp.chim_Slyco_light.B.P330.69.Map5_reversed	0	Intron
Solyc07g042920	SL2.50ch07_56482728_Gypsy.RLX.incomp_Slyco_light.B.R528.Map20	0	Intron
Solyc07g042920	SL2.50ch07_56482728_Gypsy.RLX.incomp_Slyco_light.B.R528.Map20	0	Downstream
Solyc07g043440	SL2.50ch07_57207372_Copia.RLX.incomp_Slyco_light.B.R1429.Map5	0	Upstream
Solyc07g043440	SL2.50ch07_57207372_Copia.RLX.incomp_Slyco_light.B.R1429.Map5	0	Downstream
Solyc07g043450	SL2.50ch07_57207372_Copia.RLX.incomp_Slyco_light.B.R1429.Map5	0	Downstream
Solyc07g043650	SL2.50ch07_57613255_Copia_BlastSimOnly.RLX.incomp_Slyco_light.B.P85.20.Map20_reversed	0	Intron
Solyc07g043650	SL2.50ch07_57613255_Copia_BlastSimOnly.RLX.incomp_Slyco_light.B.P85.20.Map20_reversed	0	Downstream
Solyc07g043650	SL2.50ch07_57613294_Copia.RLX.comp_Slyco_light.B.G1251.Map20	0	Exon
Solyc07g043650	SL2.50ch07_57613294_Copia.RLX.comp_Slyco_light.B.G1251.Map20	0	Downstream
Solyc07g043650	SL2.50ch07_57613294_Copia.RYX.incomp.chim_Slyco_light.B.P55.20.Map20_reversed	0	Exon
Solyc07g043650	SL2.50ch07_57613294_Copia.RYX.incomp.chim_Slyco_light.B.P55.20.Map20_reversed	0	Downstream
Solyc07g044730	SL2.50ch07_57777287_Copia.RYX.incomp.chim_Slyco_light.B.P55.20.Map20_reversed	0	Upstream
Solyc07g005700	SL2.50ch07_585850_MuDR.DTX.incomp_Slyco_light.B.G1417.Map20_reversed	-0.605530604617815	Upstream
Solyc07g005710	SL2.50ch07_585850_MuDR.DTX.incomp_Slyco_light.B.G1417.Map20_reversed	-0.39816485190379	Downstream
Solyc07g047640	SL2.50ch07_58875954_Copia.RYX.incomp.chim_Slyco_light.B.P55.20.Map20_reversed	2.71557457813864	Exon
Solyc07g047640	SL2.50ch07_58875954_Copia.RYX.incomp.chim_Slyco_light.B.P55.20.Map20_reversed	2.71557457813864	Upstream
Solyc07g047640	SL2.50ch07_58876106_Copia_BlastSimOnly.RLX.incomp_Slyco_light.B.P85.20.Map20_reversed	2.71557457813864	Upstream
Solyc07g047640	SL2.50ch07_58876106_Copia_BlastSimOnly.RSX.incomp.chim_Slyco_light.B.G237.Map20_reversed	2.71557457813864	Upstream
Solyc07g047650	SL2.50ch07_58878751_Gypsy_BlastSimOnly.RLX.incomp_Slyco_light.B.R187.Map6	0	Intron
Solyc07g047650	SL2.50ch07_58878751_Gypsy_BlastSimOnly.RLX.incomp_Slyco_light.B.R187.Map6	0	Upstream
Solyc07g047650	SL2.50ch07_58878751_Gypsy_BlastSimOnly.RLX.incomp_Slyco_light.B.R187.Map6	0	Downstream
Solyc07g047810	SL2.50ch07_59024611_MuDR.DTX.incomp_Slyco_light.B.G1417.Map20_reversed	0	Upstream
Solyc07g047820	SL2.50ch07_59024611_MuDR.DTX.incomp_Slyco_light.B.G1417.Map20_reversed	-2.03028256693604	Upstream
Solyc07g047810	SL2.50ch07_59024837_Gypsy.RLX.incomp_Slyco_light.B.G1424.Map5	3	Upstream
Solyc07g047820	SL2.50ch07_59024837_Gypsy.RLX.incomp_Slyco_light.B.G1424.Map5	-1.06032139331743	Upstream
Solyc07g047810	SL2.50ch07_59024872_Copia.RYX.incomp.chim_Slyco_light.B.G1242.Map20	1.48542682717024	Upstream
Solyc07g047820	SL2.50ch07_59024872_Copia.RYX.incomp.chim_Slyco_light.B.G1242.Map20	-0.211729438273575	Upstream
Solyc07g047810	SL2.50ch07_59024872_Copia.RYX.incomp.chim_Slyco_light.B.R3874.Map5	0	Upstream
Solyc07g047820	SL2.50ch07_59024872_Copia.RYX.incomp.chim_Slyco_light.B.R3874.Map5	-1.18910232192307	Upstream
Solyc07g048000	SL2.50ch07_59201791_MuDR.DTX.incomp.chim_Slyco_light.B.R1194.Map20	0.865070419913891	Upstream
Solyc07g049140	SL2.50ch07_59370142_Copia_BlastSimOnly.RLX.comp_Slyco_light.B.R2468.Map20	0.603261449857348	Upstream
Solyc07g049310	SL2.50ch07_59558175_Gypsy.RXX.chim_Slyco_light.B.G1410.Map5	0.945970217730815	Upstream
Solyc07g049310	SL2.50ch07_59558216_Gypsy.RLX.comp.chim_Slyco_light.B.P72.69.Map6_reversed	0.945970217730815	Upstream
Solyc07g049430	SL2.50ch07_59699336_hAT.DTX.incomp_Slyco_light.B.G1221.Map12	2.48542682717024	Downstream
Solyc07g052040	SL2.50ch07_60575716_MuDR.DTX.incomp_Slyco_light.B.R3153.Map9	-0.260527550223219	Upstream
Solyc07g052110	SL2.50ch07_60655153_Gypsy.RLX.incomp_Slyco_light.B.R5019.Map6_reversed	0.385051272943824	Upstream
Solyc07g052360	SL2.50ch07_60877593_Copia.RLX.incomp_Slyco_light.B.G489.Map9	0	Downstream
Solyc07g054070	SL2.50ch07_62466386_MuDR.DTX.incomp_Slyco_light.B.G1417.Map20_reversed	0.179644018138735	Upstream
Solyc07g054790	SL2.50ch07_62987321_LINE.RIX.incomp_Slyco_light.B.R3545.Map5	0.129670612444783	Upstream
Solyc07g054800	SL2.50ch07_62987321_LINE.RIX.incomp_Slyco_light.B.R3545.Map5	4.54652703468741	Upstream
Solyc07g054800	SL2.50ch07_62987321_LINE.RIX.incomp_Slyco_light.B.R3545.Map5	4.54652703468741	Downstream
Solyc07g054790	SL2.50ch07_62987414_MuDR.DTX.incomp.chim_Slyco_light.B.R1194.Map20	2.40914577571664	Upstream
Solyc07g054800	SL2.50ch07_62987414_MuDR.DTX.incomp.chim_Slyco_light.B.R1194.Map20	-0.597901556428654	Upstream
Solyc07g054800	SL2.50ch07_62987414_MuDR.DTX.incomp.chim_Slyco_light.B.R1194.Map20	-0.597901556428654	Downstream
Solyc07g054800	SL2.50ch07_62987431_Gypsy.RLX.incomp.chim_Slyco_light.B.R213.Map7_reversed	1.39558513661267	Exon
Solyc07g054790	SL2.50ch07_62987431_Gypsy.RLX.incomp.chim_Slyco_light.B.R213.Map7_reversed	2.33241149886855	Upstream
Solyc07g054800	SL2.50ch07_62987431_Gypsy.RLX.incomp.chim_Slyco_light.B.R213.Map7_reversed	1.39558513661267	Upstream
Solyc07g054800	SL2.50ch07_62987431_Gypsy.RLX.incomp.chim_Slyco_light.B.R213.Map7_reversed	1.39558513661267	Downstream
Solyc07g054800	SL2.50ch07_62987440_Copia.RLX.incomp.chim_Slyco_light.B.R295.Map20_reversed	-2.22239242133645	Exon
Solyc07g054790	SL2.50ch07_62987440_Copia.RLX.incomp.chim_Slyco_light.B.R295.Map20_reversed	0.87125843363031	Upstream
Solyc07g054800	SL2.50ch07_62987440_Copia.RLX.incomp.chim_Slyco_light.B.R295.Map20_reversed	-2.22239242133645	Upstream
Solyc07g054800	SL2.50ch07_62987440_Copia.RLX.incomp.chim_Slyco_light.B.R295.Map20_reversed	-2.22239242133645	Downstream
Solyc07g054800	SL2.50ch07_62987440_Copia.RYX.incomp.chim_Slyco_light.B.P164.20.Map11	1.39558513661267	Exon
Solyc07g054790	SL2.50ch07_62987440_Copia.RYX.incomp.chim_Slyco_light.B.P164.20.Map11	2.3272630563164	Upstream
Solyc07g054800	SL2.50ch07_62987440_Copia.RYX.incomp.chim_Slyco_light.B.P164.20.Map11	1.39558513661267	Upstream
Solyc07g054800	SL2.50ch07_62987440_Copia.RYX.incomp.chim_Slyco_light.B.P164.20.Map11	1.39558513661267	Downstream
Solyc07g054800	SL2.50ch07_62987440_Copia.RYX.incomp.chim_Slyco_light.B.R3874.Map5	-0.534336427651188	Exon
Solyc07g054790	SL2.50ch07_62987440_Copia.RYX.incomp.chim_Slyco_light.B.R3874.Map5	2.99185702062598	Upstream
Solyc07g054800	SL2.50ch07_62987440_Copia.RYX.incomp.chim_Slyco_light.B.R3874.Map5	-0.534336427651188	Upstream
Solyc07g054800	SL2.50ch07_62987440_Copia.RYX.incomp.chim_Slyco_light.B.R3874.Map5	-0.534336427651188	Downstream
Solyc07g055000	SL2.50ch07_63149088_MuDR.DTX.incomp_Slyco_light.B.G1417.Map20_reversed	0	Upstream
Solyc07g055530	SL2.50ch07_63527969_Gypsy.RLX.incomp_Slyco_light.B.R5019.Map6_reversed	-2.0022571504592	Upstream
Solyc07g055540	SL2.50ch07_63527969_Gypsy.RLX.incomp_Slyco_light.B.R5019.Map6_reversed	0.62457255738832	Downstream
Solyc07g055610	SL2.50ch07_63590740_Copia.RYX.incomp.chim_Slyco_light.B.P55.20.Map20_reversed	0	Intron
Solyc07g055600	SL2.50ch07_63590740_Copia.RYX.incomp.chim_Slyco_light.B.P55.20.Map20_reversed	0	Upstream
Solyc07g055610	SL2.50ch07_63590740_Copia.RYX.incomp.chim_Slyco_light.B.P55.20.Map20_reversed	0	Upstream
Solyc07g055620	SL2.50ch07_63590740_Copia.RYX.incomp.chim_Slyco_light.B.P55.20.Map20_reversed	0	Upstream
Solyc07g055610	SL2.50ch07_63590740_Copia.RYX.incomp.chim_Slyco_light.B.P55.20.Map20_reversed	0	Downstream
Solyc07g055610	SL2.50ch07_63592246_Copia.RYX.incomp.chim_Slyco_light.B.P55.20.Map20_reversed	0	Downstream
Solyc07g055620	SL2.50ch07_63592246_Copia.RYX.incomp.chim_Slyco_light.B.P55.20.Map20_reversed	0	Downstream
Solyc07g055630	SL2.50ch07_63592246_Copia.RYX.incomp.chim_Slyco_light.B.P55.20.Map20_reversed	-1.12505747927702	Downstream
Solyc07g055700	SL2.50ch07_63642888_MuDR.DTX.incomp_Slyco_light.B.G1417.Map20_reversed	-0.363893956551147	Intron
Solyc07g055700	SL2.50ch07_63642900_Gypsy.RLX.incomp.chim_Slyco_light.B.R213.Map7_reversed	-0.146093104898671	Intron
Solyc07g055700	SL2.50ch07_63642986_Copia.RYX.incomp.chim_Slyco_light.B.R3874.Map5	-0.190382026433827	Intron
Solyc07g055700	SL2.50ch07_63643051_Gypsy.RLX.incomp_Slyco_light.B.G1424.Map5	-0.07296602059565	Intron
Solyc07g055700	SL2.50ch07_63643072_Copia.RLX.incomp.chim_Slyco_light.B.R295.Map20_reversed	-0.402144391175578	Intron
Solyc07g055700	SL2.50ch07_63643072_Copia.RYX.incomp.chim_Slyco_light.B.G1242.Map20	-0.414391448916121	Intron
Solyc07g055700	SL2.50ch07_63643072_Copia.RYX.incomp.chim_Slyco_light.B.P164.20.Map11	-0.658324459983669	Intron
Solyc07g056160	SL2.50ch07_64017532_Copia.RYX.incomp.chim_Slyco_light.B.R3874.Map5	0	Upstream
Solyc07g056270	SL2.50ch07_64125205_Gypsy.RLX.incomp.chim_Slyco_light.B.R1340.Map20_reversed	-0.502808905398478	Upstream
Solyc07g056530	SL2.50ch07_64326761_Copia_BlastSimOnly.RLX.incomp_Slyco_light.B.P85.20.Map20_reversed	-0.932635053286415	Intron
Solyc07g062370	SL2.50ch07_65138489_Gypsy.RYX.incomp.chim_Slyco_light.B.G1360.Map20	0	Upstream
Solyc07g062780	SL2.50ch07_65461975_Copia.RLX.incomp_Slyco_light.B.R736.Map10_reversed	-0.218722812760374	Upstream
Solyc07g062790	SL2.50ch07_65461975_Copia.RLX.incomp_Slyco_light.B.R736.Map10_reversed	1.53605290024021	Upstream
Solyc07g062790	SL2.50ch07_65461975_Copia.RLX.incomp_Slyco_light.B.R736.Map10_reversed	1.53605290024021	Downstream
Solyc07g062990	SL2.50ch07_65604283_Gypsy.RLX.incomp.chim_Slyco_light.B.R213.Map7_reversed	0	Intron
Solyc07g062990	SL2.50ch07_65604283_Gypsy.RLX.incomp.chim_Slyco_light.B.R213.Map7_reversed	0	Downstream
Solyc07g062990	SL2.50ch07_65604288_Copia.RLX.incomp.chim_Slyco_light.B.R295.Map20_reversed	1.13750352374994	Intron
Solyc07g062990	SL2.50ch07_65604288_Copia.RLX.incomp.chim_Slyco_light.B.R295.Map20_reversed	1.13750352374994	Downstream
Solyc07g062990	SL2.50ch07_65604288_Copia.RYX.incomp.chim_Slyco_light.B.R3874.Map5	0	Intron
Solyc07g062990	SL2.50ch07_65604288_Copia.RYX.incomp.chim_Slyco_light.B.R3874.Map5	0	Downstream
Solyc07g063810	SL2.50ch07_66148353_Copia.RLX.comp_Slyco_light.B.R1556.Map8	4.28540221886225	Intron
Solyc07g063810	SL2.50ch07_66148353_Copia.RLX.comp_Slyco_light.B.R1556.Map8	4.28540221886225	Downstream
Solyc07g064740	SL2.50ch07_66761747_Copia.RLX.incomp_Slyco_light.B.R66.Map20_reversed	-1.1940589707343	Upstream
Solyc07g064730	SL2.50ch07_66761747_Copia.RLX.incomp_Slyco_light.B.R66.Map20_reversed	5.25755927576764	Downstream
Solyc07g065100	SL2.50ch07_67000341_Copia.RLX.incomp_Slyco_light.B.R1429.Map5	-0.289506617194985	Intron
Solyc07g065090	SL2.50ch07_67000341_Copia.RLX.incomp_Slyco_light.B.R1429.Map5	0.496613116141946	Upstream
Solyc07g065100	SL2.50ch07_67000341_Copia.RLX.incomp_Slyco_light.B.R1429.Map5	-0.289506617194985	Upstream
Solyc08g006390	SL2.50ch08_1005018_Copia.RYX.incomp.chim_Slyco_light.B.G1242.Map20	1.94189704543643	Exon
Solyc08g006380	SL2.50ch08_1005018_Copia.RYX.incomp.chim_Slyco_light.B.G1242.Map20	2.22463089353245	Upstream
Solyc08g006390	SL2.50ch08_1005018_Copia.RYX.incomp.chim_Slyco_light.B.G1242.Map20	1.94189704543643	Upstream
Solyc08g006390	SL2.50ch08_1005018_Copia.RYX.incomp.chim_Slyco_light.B.G1242.Map20	1.94189704543643	Downstream
Solyc08g006400	SL2.50ch08_1005018_Copia.RYX.incomp.chim_Slyco_light.B.G1242.Map20	2.53605290024021	Downstream
Solyc08g006390	SL2.50ch08_1005053_Copia.RLX.incomp.chim_Slyco_light.B.R295.Map20_reversed	-0.925999418556223	Exon
Solyc08g006380	SL2.50ch08_1005053_Copia.RLX.incomp.chim_Slyco_light.B.R295.Map20_reversed	0.061400544664143	Upstream
Solyc08g006390	SL2.50ch08_1005053_Copia.RLX.incomp.chim_Slyco_light.B.R295.Map20_reversed	-0.925999418556223	Upstream
Solyc08g006390	SL2.50ch08_1005053_Copia.RLX.incomp.chim_Slyco_light.B.R295.Map20_reversed	-0.925999418556223	Downstream
Solyc08g006400	SL2.50ch08_1005053_Copia.RLX.incomp.chim_Slyco_light.B.R295.Map20_reversed	0	Downstream
Solyc08g006390	SL2.50ch08_1005166_MuDR.DTX.incomp_Slyco_light.B.G1417.Map20_reversed	1.1096244911745	Exon
Solyc08g006380	SL2.50ch08_1005166_MuDR.DTX.incomp_Slyco_light.B.G1417.Map20_reversed	2.0911478880582	Upstream
Solyc08g006390	SL2.50ch08_1005166_MuDR.DTX.incomp_Slyco_light.B.G1417.Map20_reversed	1.1096244911745	Upstream
Solyc08g006390	SL2.50ch08_1005166_MuDR.DTX.incomp_Slyco_light.B.G1417.Map20_reversed	1.1096244911745	Downstream
Solyc08g006400	SL2.50ch08_1005166_MuDR.DTX.incomp_Slyco_light.B.G1417.Map20_reversed	1.53605290024021	Downstream
Solyc08g006380	SL2.50ch08_1005217_Gypsy.RLX.incomp_Slyco_light.B.G1424.Map5	1.59537911666649	Upstream
Solyc08g006390	SL2.50ch08_1005217_Gypsy.RLX.incomp_Slyco_light.B.G1424.Map5	0.42449782852791	Upstream
Solyc08g006390	SL2.50ch08_1005217_Gypsy.RLX.incomp_Slyco_light.B.G1424.Map5	0.42449782852791	Downstream
Solyc08g006400	SL2.50ch08_1005217_Gypsy.RLX.incomp_Slyco_light.B.G1424.Map5	0.963474123974886	Downstream
Solyc08g006510	SL2.50ch08_1110487_Gypsy.RLX.incomp_Slyco_light.B.R514.Map6	0.295342206932853	Intron
Solyc08g043140	SL2.50ch08_23075992_Copia.RLX.incomp_Slyco_light.B.G1391.Map7	0.668378508908794	Intron
Solyc08g023640	SL2.50ch08_26760789_Gypsy.RXX.chim_Slyco_light.B.G1410.Map5	-0.327228878710671	Upstream
Solyc08g008410	SL2.50ch08_2829152_Gypsy.RLX.incomp_Slyco_light.B.R5019.Map6_reversed	-2.61794168919631	Upstream
Solyc08g008410	SL2.50ch08_2829169_Copia_BlastSimOnly.RLX.incomp_Slyco_light.B.R5472.Map5	-0.731273634784693	Upstream
Solyc08g021960	SL2.50ch08_34115435_Gypsy.RLX.incomp_Slyco_light.B.G1424.Map5	-0.129643861323705	Downstream
Solyc08g021960	SL2.50ch08_34115513_MuDR.DTX.incomp_Slyco_light.B.G1417.Map20_reversed	0.067342908273748	Downstream
Solyc08g013970	SL2.50ch08_3469730_Copia_BlastSimOnly.RSX.incomp.chim_Slyco_light.B.G237.Map20_reversed	-1.53605290024021	Upstream
Solyc08g013960	SL2.50ch08_3469730_Copia_BlastSimOnly.RSX.incomp.chim_Slyco_light.B.G237.Map20_reversed	0	Downstream
Solyc08g013970	SL2.50ch08_3469730_Copia.RLX.incomp_Slyco_light.B.G1255.Map15	-1.53605290024021	Upstream
Solyc08g013960	SL2.50ch08_3469730_Copia.RLX.incomp_Slyco_light.B.G1255.Map15	0	Downstream
Solyc08g013970	SL2.50ch08_3469730_Copia.RYX.incomp.chim_Slyco_light.B.P55.20.Map20_reversed	0	Upstream
Solyc08g013960	SL2.50ch08_3469730_Copia.RYX.incomp.chim_Slyco_light.B.P55.20.Map20_reversed	0	Downstream
Solyc08g013970	SL2.50ch08_3470062_Copia_BlastSimOnly.RLX.incomp_Slyco_light.B.P85.20.Map20_reversed	-0.103093492964103	Upstream
Solyc08g013970	SL2.50ch08_3470062_Copia.RLX.comp_Slyco_light.B.G1251.Map20	0	Upstream
Solyc08g013970	SL2.50ch08_3470062_Copia.RLX.incomp_Slyco_light.B.G1255.Map15	-1.53605290024021	Upstream
Solyc08g013970	SL2.50ch08_3470062_Gypsy_withOTHER.RYX.incomp.chim_Slyco_light.B.R5013.Map20_reversed	-0.103093492964103	Upstream
Solyc08g029260	SL2.50ch08_37203010_Gypsy.RLX.incomp.chim_Slyco_light.B.R213.Map7_reversed	0	Upstream
Solyc08g028940	SL2.50ch08_39145199_Copia.RYX.incomp.chim_Slyco_light.B.R3874.Map5	0.056583528366368	Upstream
Solyc08g028950	SL2.50ch08_39145199_Copia.RYX.incomp.chim_Slyco_light.B.R3874.Map5	0.133266530863464	Upstream
Solyc08g028920	SL2.50ch08_39146731_Gypsy.RLX.incomp_Slyco_light.B.G1269.Map8	0	Upstream
Solyc08g028930	SL2.50ch08_39146731_Gypsy.RLX.incomp_Slyco_light.B.G1269.Map8	0	Upstream
Solyc08g028940	SL2.50ch08_39146731_Gypsy.RLX.incomp_Slyco_light.B.G1269.Map8	0.130060540564373	Upstream
Solyc08g028950	SL2.50ch08_39146731_Gypsy.RLX.incomp_Slyco_light.B.G1269.Map8	0.043068721891886	Downstream
Solyc08g028900	SL2.50ch08_39148288_Gypsy.RLX.incomp_Slyco_light.B.R5041.Map20_reversed	0.787270676014272	Upstream
Solyc08g028910	SL2.50ch08_39148288_Gypsy.RLX.incomp_Slyco_light.B.R5041.Map20_reversed	0.2081081953302	Upstream
Solyc08g028920	SL2.50ch08_39148288_Gypsy.RLX.incomp_Slyco_light.B.R5041.Map20_reversed	0	Upstream
Solyc08g028930	SL2.50ch08_39148288_Gypsy.RLX.incomp_Slyco_light.B.R5041.Map20_reversed	0	Upstream
Solyc08g028920	SL2.50ch08_39148288_Gypsy.RLX.incomp_Slyco_light.B.R5041.Map20_reversed	0	Downstream
Solyc08g028930	SL2.50ch08_39148288_Gypsy.RLX.incomp_Slyco_light.B.R5041.Map20_reversed	0	Downstream
Solyc08g028940	SL2.50ch08_39148288_Gypsy.RLX.incomp_Slyco_light.B.R5041.Map20_reversed	0.108934371553164	Downstream
Solyc08g028860	SL2.50ch08_39152394_Gypsy.RLX.incomp_Slyco_light.B.R6.Map20	-0.108524456778169	Upstream
Solyc08g028870	SL2.50ch08_39152394_Gypsy.RLX.incomp_Slyco_light.B.R6.Map20	0.355094958822562	Upstream
Solyc08g028870	SL2.50ch08_39152394_Gypsy.RLX.incomp_Slyco_light.B.R6.Map20	0.355094958822562	Downstream
Solyc08g028880	SL2.50ch08_39152394_Gypsy.RLX.incomp_Slyco_light.B.R6.Map20	0	Downstream
Solyc08g028890	SL2.50ch08_39152394_Gypsy.RLX.incomp_Slyco_light.B.R6.Map20	0	Downstream
Solyc08g028900	SL2.50ch08_39152394_Gypsy.RLX.incomp_Slyco_light.B.R6.Map20	0	Downstream
Solyc08g028820	SL2.50ch08_39509408_Copia.RLX.comp_Slyco_light.B.G1251.Map20	0	Upstream
Solyc08g028820	SL2.50ch08_39509408_Copia.RYX.incomp.chim_Slyco_light.B.P55.20.Map20_reversed	0	Upstream
Solyc08g014330	SL2.50ch08_4153876_Copia.RLX.incomp_Slyco_light.B.G1423.Map20	0	Upstream
Solyc08g014380	SL2.50ch08_4298271_Copia.RYX.incomp.chim_Slyco_light.B.P55.20.Map20_reversed	0	Intron
Solyc08g014380	SL2.50ch08_4298271_Copia.RYX.incomp.chim_Slyco_light.B.P55.20.Map20_reversed	0	Upstream
Solyc08g059690	SL2.50ch08_44651525_Copia.RLX.incomp.chim_Slyco_light.B.P174.261.Map17	0	Downstream
Solyc08g059690	SL2.50ch08_44651626_Copia_BlastSimOnly.RLX.incomp_Slyco_light.B.P168.261.Map19	0	Exon
Solyc08g059690	SL2.50ch08_44651626_Copia_BlastSimOnly.RLX.incomp_Slyco_light.B.P168.261.Map19	0	Downstream
Solyc08g059690	SL2.50ch08_44651691_Copia.RLX.incomp_Slyco_light.B.G1266.Map20	0	Exon
Solyc08g059690	SL2.50ch08_44651691_Copia.RLX.incomp_Slyco_light.B.G1266.Map20	0	Downstream
Solyc08g060960	SL2.50ch08_46097791_Gypsy.RLX.incomp.chim_Slyco_light.B.G1442.Map12_reversed	0	Downstream
Solyc08g061160	SL2.50ch08_46954543_LINE.RIX.incomp_Slyco_light.B.R4254.Map8	0.283370227278166	Exon
Solyc08g061160	SL2.50ch08_46954543_LINE.RIX.incomp_Slyco_light.B.R4254.Map8	0.283370227278166	Upstream
Solyc08g062700	SL2.50ch08_51790439_Copia.RLX.incomp.chim_Slyco_light.B.R295.Map20_reversed	0.445742893285424	Exon
Solyc08g062700	SL2.50ch08_51790439_Copia.RYX.incomp.chim_Slyco_light.B.R3874.Map5	0.422601250888507	Exon
Solyc08g015650	SL2.50ch08_5194740_Copia.RLX.incomp_Slyco_light.B.G1391.Map7	-0.216682243748271	Upstream
Solyc08g063030	SL2.50ch08_52515601_Copia.RLX.incomp_Slyco_light.B.G1391.Map7	0.873399754151267	Upstream
Solyc08g065260	SL2.50ch08_53146895_Gypsy.RLX.incomp.chim_Slyco_light.B.R213.Map7_reversed	0.347626249446314	Downstream
Solyc08g065260	SL2.50ch08_53146908_MuDR.DTX.incomp.chim_Slyco_light.B.R1194.Map20	0.580934839685576	Downstream
Solyc08g065560	SL2.50ch08_53686845_Copia.RYX.incomp.chim_Slyco_light.B.P55.20.Map20_reversed	-2.74866092779858	Intron
Solyc08g065550	SL2.50ch08_53686845_Copia.RYX.incomp.chim_Slyco_light.B.P55.20.Map20_reversed	-2.49074715910351	Downstream
Solyc08g065560	SL2.50ch08_53686845_Copia.RYX.incomp.chim_Slyco_light.B.P55.20.Map20_reversed	-2.74866092779858	Downstream
Solyc08g065690	SL2.50ch08_53942357_Copia.RYX.incomp.chim_Slyco_light.B.G1107.Map20_reversed	0	Downstream
Solyc08g066360	SL2.50ch08_54946806_Copia.RLX.comp_Slyco_light.B.R165.Map20_reversed	-0.574421709444004	Downstream
Solyc08g066360	SL2.50ch08_54946947_Copia.RLX.incomp.chim_Slyco_light.B.G1425.Map7	-1.1997419477813	Downstream
Solyc08g066700	SL2.50ch08_55521846_MuDR.DTX.incomp_Slyco_light.B.G1417.Map20_reversed	-4.12130512975844	Upstream
Solyc08g005690	SL2.50ch08_559221_Gypsy.RLX.comp_Slyco_light.B.R935.Map12	-0.985202998071919	Upstream
Solyc08g005700	SL2.50ch08_559221_Gypsy.RLX.comp_Slyco_light.B.R935.Map12	-4.75755668893945	Upstream
Solyc08g005680	SL2.50ch08_559221_Gypsy.RLX.comp_Slyco_light.B.R935.Map12	0	Downstream
Solyc08g005690	SL2.50ch08_559221_Gypsy.RLX.comp_Slyco_light.B.R935.Map12	-0.985202998071919	Downstream
Solyc08g067390	SL2.50ch08_56425883_Gypsy.RLX.incomp.chim_Slyco_light.B.R213.Map7_reversed	2.6888187997311	Downstream
Solyc08g005710	SL2.50ch08_569937_Copia.RYX.incomp.chim_Slyco_light.B.P55.20.Map20_reversed	0	Intron
Solyc08g005710	SL2.50ch08_570050_Copia.RLX.comp_Slyco_light.B.G1251.Map20	0	Intron
Solyc08g005710	SL2.50ch08_570050_Copia.RLX.comp_Slyco_light.B.G1251.Map20	0	Downstream
Solyc08g067980	SL2.50ch08_57049640_Copia.RLX.incomp_Slyco_light.B.R1957.Map10_reversed	0	Intron
Solyc08g067980	SL2.50ch08_57049640_Copia.RLX.incomp_Slyco_light.B.R1957.Map10_reversed	0	Upstream
Solyc08g005720	SL2.50ch08_578386_Copia.RYX.incomp.chim_Slyco_light.B.P55.20.Map20_reversed	0	Intron
Solyc08g005720	SL2.50ch08_578386_Copia.RYX.incomp.chim_Slyco_light.B.P55.20.Map20_reversed	0	Upstream
Solyc08g068790	SL2.50ch08_57905873_Copia_BlastSimOnly.RLX.incomp_Slyco_light.B.P85.20.Map20_reversed	-0.128759592959732	Upstream
Solyc08g068790	SL2.50ch08_57905873_Copia_BlastSimOnly.RLX.incomp_Slyco_light.B.P85.20.Map20_reversed	-0.128759592959732	Downstream
Solyc08g069010	SL2.50ch08_58102887_Copia.RYX.incomp.chim_Slyco_light.B.P55.20.Map20_reversed	1.65697374563654	Intron
Solyc08g069010	SL2.50ch08_58102906_Copia_BlastSimOnly.RLX.incomp_Slyco_light.B.P85.20.Map20_reversed	0.947953252230405	Intron
Solyc08g069080	SL2.50ch08_58166197_hAT_BlastSimOnly.DTX.incomp_Slyco_light.B.R4501.Map6	0.74508297918343	Downstream
Solyc08g069090	SL2.50ch08_58166197_hAT_BlastSimOnly.DTX.incomp_Slyco_light.B.R4501.Map6	0	Downstream
Solyc08g074910	SL2.50ch08_59057967_Copia.RLX.comp_Slyco_light.B.G1251.Map20	-0.672520159430101	Exon
Solyc08g074910	SL2.50ch08_59057967_Copia.RLX.comp_Slyco_light.B.G1251.Map20	-0.672520159430101	Downstream
Solyc08g074920	SL2.50ch08_59057967_Copia.RLX.comp_Slyco_light.B.G1251.Map20	0	Downstream
Solyc08g074910	SL2.50ch08_59057967_Copia.RYX.incomp.chim_Slyco_light.B.P55.20.Map20_reversed	-1.0086222143422	Exon
Solyc08g074910	SL2.50ch08_59057967_Copia.RYX.incomp.chim_Slyco_light.B.P55.20.Map20_reversed	-1.0086222143422	Downstream
Solyc08g074920	SL2.50ch08_59057967_Copia.RYX.incomp.chim_Slyco_light.B.P55.20.Map20_reversed	0	Downstream
Solyc08g074950	SL2.50ch08_59081429_Gypsy.RLX.incomp_Slyco_light.B.R5019.Map6_reversed	0	Exon
Solyc08g074950	SL2.50ch08_59081429_Gypsy.RLX.incomp_Slyco_light.B.R5019.Map6_reversed	0	Upstream
Solyc08g075010	SL2.50ch08_59160143_Copia.RYX.incomp.chim_Slyco_light.B.P55.20.Map20_reversed	-0.461240049314754	Upstream
Solyc08g075050	SL2.50ch08_59220708_Gypsy.RLX.incomp_Slyco_light.B.G1430.Map5_reversed	0	Downstream
Solyc08g075550	SL2.50ch08_59717487_Gypsy.RLX.incomp_Slyco_light.B.R5019.Map6_reversed	2.86941589018986	Intron
Solyc08g075560	SL2.50ch08_59727126_Copia.RLX.incomp.chim_Slyco_light.B.R295.Map20_reversed	2.45236303496766	Downstream
Solyc08g075560	SL2.50ch08_59727126_Gypsy.RLX.incomp_Slyco_light.B.R1156.Map20_reversed	2.45236303496766	Downstream
Solyc08g076550	SL2.50ch08_60532899_Copia.RYX.incomp.chim_Slyco_light.B.G1242.Map20	0.222392421336448	Intron
Solyc08g076550	SL2.50ch08_60532899_Copia.RYX.incomp.chim_Slyco_light.B.G1242.Map20	0.222392421336448	Upstream
Solyc08g076560	SL2.50ch08_60532899_Copia.RYX.incomp.chim_Slyco_light.B.G1242.Map20	0.711494906650088	Downstream
Solyc08g077820	SL2.50ch08_61730764_Copia.RYX.incomp.chim_Slyco_light.B.P55.20.Map20_reversed	0	Upstream
Solyc08g078600	SL2.50ch08_62370782_Copia.RLX.comp_Slyco_light.B.R898.Map15	-0.304584861725277	Downstream
Solyc08g078880	SL2.50ch08_62569587_MuDR.DTX.incomp_Slyco_light.B.G1417.Map20_reversed	3.84799690655495	Upstream
Solyc08g005800	SL2.50ch08_625765_Copia_BlastSimOnly.RLX.incomp_Slyco_light.B.P85.20.Map20_reversed	-0.22160194679972	Upstream
Solyc08g005800	SL2.50ch08_625896_Copia.RYX.incomp.chim_Slyco_light.B.P55.20.Map20_reversed	-0.224919033262245	Upstream
Solyc08g005800	SL2.50ch08_625955_Copia.RLX.comp_Slyco_light.B.G1251.Map20	-0.972340661371482	Exon
Solyc08g005800	SL2.50ch08_625955_Copia.RLX.comp_Slyco_light.B.G1251.Map20	-0.972340661371482	Upstream
Solyc08g079140	SL2.50ch08_62791697_LINE.RIX.incomp.chim_Slyco_light.B.R3539.Map9	1.17508670655809	Downstream
Solyc08g083410	SL2.50ch08_62912074_Copia_BlastSimOnly.RLX.incomp_Slyco_light.B.P85.20.Map20_reversed	0	Upstream
Solyc08g083410	SL2.50ch08_62912074_Copia.RYX.incomp.chim_Slyco_light.B.P55.20.Map20_reversed	0	Upstream
Solyc08g079350	SL2.50ch08_62923067_Copia.RYX.incomp.chim_Slyco_light.B.P55.20.Map20_reversed	0	Downstream
Solyc08g079350	SL2.50ch08_62923170_Copia_BlastSimOnly.RLX.incomp_Slyco_light.B.P85.20.Map20_reversed	0	Downstream
Solyc08g079890	SL2.50ch08_63318803_Copia.RYX.incomp.chim_Slyco_light.B.P55.20.Map20_reversed	0.137168052282108	Upstream
Solyc08g079880	SL2.50ch08_63318803_Copia.RYX.incomp.chim_Slyco_light.B.P55.20.Map20_reversed	0	Downstream
Solyc08g079890	SL2.50ch08_63318810_Copia_BlastSimOnly.RSX.incomp.chim_Slyco_light.B.G237.Map20_reversed	0.137168052282108	Upstream
Solyc08g079880	SL2.50ch08_63318810_Copia_BlastSimOnly.RSX.incomp.chim_Slyco_light.B.G237.Map20_reversed	0	Downstream
Solyc08g079940	SL2.50ch08_63346035_Copia_BlastSimOnly.RLX.incomp_Slyco_light.B.P85.20.Map20_reversed	0	Upstream
Solyc08g079930	SL2.50ch08_63346035_Copia_BlastSimOnly.RLX.incomp_Slyco_light.B.P85.20.Map20_reversed	0	Downstream
Solyc08g079940	SL2.50ch08_63347281_Copia.RLX.comp_Slyco_light.B.G1251.Map20	0	Upstream
Solyc08g079950	SL2.50ch08_63347281_Copia.RLX.comp_Slyco_light.B.G1251.Map20	0	Upstream
Solyc08g079960	SL2.50ch08_63347281_Copia.RLX.comp_Slyco_light.B.G1251.Map20	0	Upstream
Solyc08g079930	SL2.50ch08_63347281_Copia.RLX.comp_Slyco_light.B.G1251.Map20	0	Downstream
Solyc08g079940	SL2.50ch08_63347281_Copia.RLX.comp_Slyco_light.B.G1251.Map20	0	Downstream
Solyc08g079940	SL2.50ch08_63347499_Copia.RYX.incomp.chim_Slyco_light.B.P55.20.Map20_reversed	0	Upstream
Solyc08g079950	SL2.50ch08_63347499_Copia.RYX.incomp.chim_Slyco_light.B.P55.20.Map20_reversed	0	Upstream
Solyc08g079960	SL2.50ch08_63347499_Copia.RYX.incomp.chim_Slyco_light.B.P55.20.Map20_reversed	0	Upstream
Solyc08g079930	SL2.50ch08_63347499_Copia.RYX.incomp.chim_Slyco_light.B.P55.20.Map20_reversed	0	Downstream
Solyc08g079940	SL2.50ch08_63347499_Copia.RYX.incomp.chim_Slyco_light.B.P55.20.Map20_reversed	0	Downstream
Solyc08g080460	SL2.50ch08_63752130_Copia.RLX.comp_Slyco_light.B.G1251.Map20	0	Intron
Solyc08g080460	SL2.50ch08_63752130_Copia.RLX.comp_Slyco_light.B.G1251.Map20	0	Upstream
Solyc08g081560	SL2.50ch08_64579727_MuDR.DTX.incomp_Slyco_light.B.G1417.Map20_reversed	0	Downstream
Solyc08g082360	SL2.50ch08_65184852_Gypsy.RLX.incomp.chim_Slyco_light.B.R213.Map7_reversed	0	Upstream
Solyc08g016080	SL2.50ch08_6694389_hAT_BlastSimOnly.DTX.incomp_Slyco_light.B.R4501.Map6	0.406377024973564	Intron
Solyc08g016080	SL2.50ch08_6694443_hAT.DTX.incomp_Slyco_light.B.R1099.Map20	0.127367584681586	Intron
Solyc08g016080	SL2.50ch08_6694443_MuDR.DTX.incomp.chim_Slyco_light.B.R1194.Map20	0.52024726721876	Intron
Solyc08g016790	SL2.50ch08_9394908_Gypsy.RLX.incomp_Slyco_light.B.R3403.Map6	0	Downstream
Solyc09g007520	SL2.50ch09_1091519_Copia.RLX.incomp_Slyco_light.B.G1423.Map20	-2.06340750808404	Downstream
Solyc09g015880	SL2.50ch09_11302548_Gypsy.RLX.incomp_Slyco_light.B.R5041.Map20_reversed	0.195839002295131	Intron
Solyc09g015880	SL2.50ch09_11302548_Gypsy.RLX.incomp_Slyco_light.B.R5041.Map20_reversed	0.195839002295131	Upstream
Solyc09g015870	SL2.50ch09_11302548_Gypsy.RLX.incomp_Slyco_light.B.R5041.Map20_reversed	0.193148969065268	Downstream
Solyc09g008080	SL2.50ch09_1556991_Copia.RLX.incomp_Slyco_light.B.G1034.Map20_reversed	0.470798615245253	Downstream
Solyc09g018640	SL2.50ch09_16016296_Gypsy.RLX.incomp.chim_Slyco_light.B.G1420.Map10_reversed	0.456638403745617	Upstream
Solyc09g018630	SL2.50ch09_16016296_Gypsy.RLX.incomp.chim_Slyco_light.B.G1420.Map10_reversed	0.225223595361636	Downstream
Solyc09g018960	SL2.50ch09_17741437_Copia_BlastSimOnly.RLX.comp_Slyco_light.B.R2468.Map20	-7.15870356783325	Intron
Solyc09g019980	SL2.50ch09_17888773_Copia.RYX.incomp.chim_Slyco_light.B.R3874.Map5	1.51809301609056	Intron
Solyc09g008510	SL2.50ch09_1997760_MuDR.DTX.incomp_Slyco_light.B.G1417.Map20_reversed	0	Upstream
Solyc09g008510	SL2.50ch09_1997921_Copia.RYX.incomp.chim_Slyco_light.B.R3874.Map5	0	Upstream
Solyc09g008510	SL2.50ch09_1997921_Gypsy.RLX.incomp.chim_Slyco_light.B.R213.Map7_reversed	0	Upstream
Solyc09g008980	SL2.50ch09_2352559_Copia_BlastSimOnly.RLX.incomp_Slyco_light.B.R1066.Map7	0	Downstream
Solyc09g009010	SL2.50ch09_2365690_LINE.RIX.incomp.chim_Slyco_light.B.R3539.Map9	0	Downstream
Solyc09g009010	SL2.50ch09_2365770_Copia_BlastSimOnly.RLX.incomp_Slyco_light.B.R1066.Map7	1.58496250072116	Downstream
Solyc09g009010	SL2.50ch09_2365822_MuDR.DTX.incomp_Slyco_light.B.R2528.Map6_reversed	0	Downstream
Solyc09g042670	SL2.50ch09_24912016_Copia.RLX.incomp_Slyco_light.B.R66.Map20_reversed	3.3793221008112	Upstream
Solyc09g031840	SL2.50ch09_27729506_Copia.RLX.incomp_Slyco_light.B.G1408.Map12	0	Downstream
Solyc09g031850	SL2.50ch09_27729506_Copia.RLX.incomp_Slyco_light.B.G1408.Map12	0	Downstream
Solyc09g009600	SL2.50ch09_3020593_Copia.RLX.comp_Slyco_light.B.G1251.Map20	1.44846050081629	Exon
Solyc09g009600	SL2.50ch09_3020593_Copia.RLX.comp_Slyco_light.B.G1251.Map20	1.44846050081629	Upstream
Solyc09g031520	SL2.50ch09_30614352_Copia.RYX.incomp.chim_Slyco_light.B.R1486.Map13_reversed	-2.59693514238723	Exon
Solyc09g031520	SL2.50ch09_30614352_Copia.RYX.incomp.chim_Slyco_light.B.R1486.Map13_reversed	-2.59693514238723	Upstream
Solyc09g009740	SL2.50ch09_3185331_Copia.RLX.incomp_Slyco_light.B.G1034.Map20_reversed	0	Downstream
Solyc09g009740	SL2.50ch09_3186036_Gypsy.RLX.incomp_Slyco_light.B.R5041.Map20_reversed	0	Upstream
Solyc09g009740	SL2.50ch09_3186036_Gypsy.RLX.incomp_Slyco_light.B.R5041.Map20_reversed	0	Downstream
Solyc09g009740	SL2.50ch09_3186377_Copia.RLX.incomp_Slyco_light.B.G1034.Map20_reversed	0	Upstream
Solyc09g009740	SL2.50ch09_3186377_Copia.RLX.incomp_Slyco_light.B.G1034.Map20_reversed	0	Downstream
Solyc09g050110	SL2.50ch09_35461203_Copia.RLX.incomp.chim_Slyco_light.B.G1344.Map20	0.76690287832031	Intron
Solyc09g050100	SL2.50ch09_35461203_Copia.RLX.incomp.chim_Slyco_light.B.G1344.Map20	0	Upstream
Solyc09g050110	SL2.50ch09_35461203_Copia.RLX.incomp.chim_Slyco_light.B.G1344.Map20	0.76690287832031	Upstream
Solyc09g050120	SL2.50ch09_35461203_Copia.RLX.incomp.chim_Slyco_light.B.G1344.Map20	0	Upstream
Solyc09g050110	SL2.50ch09_35461203_Copia.RLX.incomp.chim_Slyco_light.B.G1344.Map20	0.76690287832031	Downstream
Solyc09g055320	SL2.50ch09_39323825_Copia_BlastSimOnly.RLX.incomp_Slyco_light.B.R1066.Map7	-3.33421446821519	Upstream
Solyc09g055320	SL2.50ch09_39323825_Copia_BlastSimOnly.RLX.incomp_Slyco_light.B.R1066.Map7	-3.33421446821519	Downstream
Solyc09g055320	SL2.50ch09_39323825_Copia.RLX.incomp_Slyco_light.B.G1034.Map20_reversed	-2.68925236612643	Upstream
Solyc09g055320	SL2.50ch09_39323825_Copia.RLX.incomp_Slyco_light.B.G1034.Map20_reversed	-2.68925236612643	Downstream
Solyc09g055800	SL2.50ch09_44853060_Gypsy.RXX.chim_Slyco_light.B.G1410.Map5	0	Downstream
Solyc09g055930	SL2.50ch09_46196540_Gypsy.RXX.chim_Slyco_light.B.G1410.Map5	0.672114449816238	Intron
Solyc09g055960	SL2.50ch09_46408937_Gypsy_BlastSimOnly.RLX.incomp_Slyco_light.B.R3129.Map20_reversed	0	Downstream
Solyc09g055960	SL2.50ch09_46408937_Gypsy_BlastSimOnly.RLX.incomp_Slyco_light.B.R5333.Map5	0	Downstream
Solyc09g011560	SL2.50ch09_4841098_Copia.RLX.incomp_Slyco_light.B.R25.Map20_reversed	-0.083642177295443	Exon
Solyc09g011560	SL2.50ch09_4841098_Copia.RLX.incomp_Slyco_light.B.R25.Map20_reversed	-0.083642177295443	Downstream
Solyc09g057850	SL2.50ch09_51175766_Copia.RLX.incomp_Slyco_light.B.G1255.Map15	0	Upstream
Solyc09g057850	SL2.50ch09_51175766_Copia.RLX.incomp_Slyco_light.B.G1255.Map15	0	Downstream
Solyc09g011900	SL2.50ch09_5170845_Copia.RYX.incomp.chim_Slyco_light.B.P55.20.Map20_reversed	0	Exon
Solyc09g011900	SL2.50ch09_5170845_Copia.RYX.incomp.chim_Slyco_light.B.P55.20.Map20_reversed	0	Upstream
Solyc09g011900	SL2.50ch09_5170845_Copia.RYX.incomp.chim_Slyco_light.B.P55.20.Map20_reversed	0	Downstream
Solyc09g011910	SL2.50ch09_5170845_Copia.RYX.incomp.chim_Slyco_light.B.P55.20.Map20_reversed	-0.768135603459821	Downstream
Solyc09g058970	SL2.50ch09_52644303_MuDR.DTX.incomp_Slyco_light.B.G1417.Map20_reversed	0	Exon
Solyc09g058970	SL2.50ch09_52644303_MuDR.DTX.incomp_Slyco_light.B.G1417.Map20_reversed	0	Upstream
Solyc09g058970	SL2.50ch09_52644303_MuDR.DTX.incomp_Slyco_light.B.G1417.Map20_reversed	0	Downstream
Solyc09g059020	SL2.50ch09_53003858_Copia.RYX.incomp.chim_Slyco_light.B.G1242.Map20	4.16656403302443	Exon
Solyc09g059020	SL2.50ch09_53003858_Copia.RYX.incomp.chim_Slyco_light.B.G1242.Map20	4.16656403302443	Downstream
Solyc09g059120	SL2.50ch09_53419608_MuDR.DTX.incomp_Slyco_light.B.G1417.Map20_reversed	0	Upstream
Solyc09g059120	SL2.50ch09_53419608_MuDR.DTX.incomp_Slyco_light.B.G1417.Map20_reversed	0	Downstream
Solyc09g059290	SL2.50ch09_54168113_Copia.RYX.incomp.chim_Slyco_light.B.R3874.Map5	-1.30859245832588	Upstream
Solyc09g059280	SL2.50ch09_54168113_Copia.RYX.incomp.chim_Slyco_light.B.R3874.Map5	-2.08876785720625	Downstream
Solyc09g059730	SL2.50ch09_55190805_Copia.RLX.incomp_Slyco_light.B.G1408.Map12	0	Upstream
Solyc09g059730	SL2.50ch09_55190805_Copia.RLX.incomp_Slyco_light.B.G1408.Map12	0	Downstream
Solyc09g059740	SL2.50ch09_55262246_Gypsy.RLX.incomp_Slyco_light.B.R1156.Map20_reversed	0	Exon
Solyc09g059740	SL2.50ch09_55262246_Gypsy.RLX.incomp_Slyco_light.B.R1156.Map20_reversed	0	Upstream
Solyc09g059740	SL2.50ch09_55262246_Gypsy.RLX.incomp_Slyco_light.B.R1156.Map20_reversed	0	Downstream
Solyc09g061390	SL2.50ch09_58996067_Copia.RLX.incomp.chim_Slyco_light.B.R6003.Map6	0.043253197953884	Exon
Solyc09g061390	SL2.50ch09_58996067_Copia.RLX.incomp.chim_Slyco_light.B.R6003.Map6	0.043253197953884	Upstream
Solyc09g061390	SL2.50ch09_58996067_Copia.RLX.incomp.chim_Slyco_light.B.R6003.Map6	0.043253197953884	Downstream
Solyc09g061390	SL2.50ch09_58996067_Gypsy.RLX.incomp_Slyco_light.B.R12.Map20_reversed	0.029870529582138	Exon
Solyc09g061390	SL2.50ch09_58996067_Gypsy.RLX.incomp_Slyco_light.B.R12.Map20_reversed	0.029870529582138	Upstream
Solyc09g061390	SL2.50ch09_58996067_Gypsy.RLX.incomp_Slyco_light.B.R12.Map20_reversed	0.029870529582138	Downstream
Solyc09g061390	SL2.50ch09_58996099_Gypsy.RLX.incomp_Slyco_light.B.R6.Map20	0.075187496394219	Exon
Solyc09g061390	SL2.50ch09_58996099_Gypsy.RLX.incomp_Slyco_light.B.R6.Map20	0.075187496394219	Upstream
Solyc09g061390	SL2.50ch09_58996099_Gypsy.RLX.incomp_Slyco_light.B.R6.Map20	0.075187496394219	Downstream
Solyc09g061730	SL2.50ch09_60215815_Copia.RLX.incomp_Slyco_light.B.G1391.Map7	-1.47732177753319	Intron
Solyc09g061730	SL2.50ch09_60215815_Copia.RLX.incomp_Slyco_light.B.G1391.Map7	-1.47732177753319	Downstream
Solyc09g061760	SL2.50ch09_60305015_Gypsy.RYX.incomp.chim_Slyco_light.B.R755.Map20	0.240666592805339	Upstream
Solyc09g063140	SL2.50ch09_61193985_Copia.RYX.incomp.chim_Slyco_light.B.P55.20.Map20_reversed	-0.312778347488542	Intron
Solyc09g063140	SL2.50ch09_61194077_Copia_BlastSimOnly.RLX.incomp_Slyco_light.B.P85.20.Map20_reversed	0.218020473896958	Intron
Solyc09g063140	SL2.50ch09_61194173_Copia_BlastSimOnly.RSX.incomp.chim_Slyco_light.B.G237.Map20_reversed	-0.853207548935736	Intron
Solyc09g063140	SL2.50ch09_61194173_Copia_BlastSimOnly.RSX.incomp.chim_Slyco_light.B.G237.Map20_reversed	-0.853207548935736	Upstream
Solyc09g064660	SL2.50ch09_61978855_Copia.RLX.incomp_Slyco_light.B.G489.Map9	-0.106393165974232	Upstream
Solyc09g064940	SL2.50ch09_62492521_Gypsy_BlastSimOnly.RLX.incomp_Slyco_light.B.R1167.Map5	1.08618183519628	Downstream
Solyc09g065010	SL2.50ch09_62702542_Copia.RYX.incomp.chim_Slyco_light.B.G1107.Map20_reversed	-0.59237340288837	Intron
Solyc09g014620	SL2.50ch09_6276805_Copia.RLX.comp_Slyco_light.B.R150.Map20	-0.427473508554777	Downstream
Solyc09g014620	SL2.50ch09_6276806_Copia.RYX.incomp.chim_Slyco_light.B.P98.219.Map20	-0.427473508554777	Downstream
Solyc09g065390	SL2.50ch09_63507216_Copia.RYX.incomp.chim_Slyco_light.B.P55.20.Map20_reversed	-0.374192071155504	Exon
Solyc09g065390	SL2.50ch09_63507216_Copia.RYX.incomp.chim_Slyco_light.B.P55.20.Map20_reversed	-0.374192071155504	Upstream
Solyc09g065390	SL2.50ch09_63507216_Copia.RYX.incomp.chim_Slyco_light.B.P55.20.Map20_reversed	-0.374192071155504	Downstream
Solyc09g065480	SL2.50ch09_63591479_Copia.RLX.comp_Slyco_light.B.G1251.Map20	0.018675924760423	Exon
Solyc09g065480	SL2.50ch09_63591479_Copia.RLX.comp_Slyco_light.B.G1251.Map20	0.018675924760423	Downstream
Solyc09g065480	SL2.50ch09_63591511_Copia.RYX.incomp.chim_Slyco_light.B.P55.20.Map20_reversed	1.22239242133645	Exon
Solyc09g065480	SL2.50ch09_63591511_Copia.RYX.incomp.chim_Slyco_light.B.P55.20.Map20_reversed	1.22239242133645	Downstream
Solyc09g065910	SL2.50ch09_64204429_MuDR.DTX.incomp_Slyco_light.B.R5327.Map6	-0.62128837948716	Upstream
Solyc09g065910	SL2.50ch09_64204567_Copia.RLX.incomp_Slyco_light.B.R3260.Map16	-1.33617866361947	Upstream
Solyc09g066000	SL2.50ch09_64266418_MuDR.DTX.incomp_Slyco_light.B.R2528.Map6_reversed	0.080978241770132	Exon
Solyc09g066000	SL2.50ch09_64266418_MuDR.DTX.incomp_Slyco_light.B.R2528.Map6_reversed	0.080978241770132	Upstream
Solyc09g065990	SL2.50ch09_64266418_MuDR.DTX.incomp_Slyco_light.B.R2528.Map6_reversed	-0.137600623711219	Downstream
Solyc09g066000	SL2.50ch09_64266418_MuDR.DTX.incomp_Slyco_light.B.R2528.Map6_reversed	0.080978241770132	Downstream
Solyc09g072560	SL2.50ch09_65095313_Copia.RLX.comp_Slyco_light.B.G1369.Map11	1.51096191927738	Downstream
Solyc09g073030	SL2.50ch09_65705426_Copia.RLX.incomp_Slyco_light.B.R66.Map20_reversed	0.964606093464806	Downstream
Solyc09g074180	SL2.50ch09_65938179_Gypsy.RLX.incomp_Slyco_light.B.R951.Map9_reversed	-4.60880924267552	Downstream
Solyc09g074510	SL2.50ch09_66306244_Copia.RLX.incomp_Slyco_light.B.R2935.Map6_reversed	0.068479437273234	Upstream
Solyc09g075810	SL2.50ch09_67432839_MuDR.DTX.incomp_Slyco_light.B.G1417.Map20_reversed	0.258311995591391	Upstream
Solyc09g075820	SL2.50ch09_67432839_MuDR.DTX.incomp_Slyco_light.B.G1417.Map20_reversed	-0.624475615801837	Downstream
Solyc09g082090	SL2.50ch09_67942204_Copia.RYX.incomp.chim_Slyco_light.B.P55.20.Map20_reversed	0	Intron
Solyc09g082090	SL2.50ch09_67942204_Copia.RYX.incomp.chim_Slyco_light.B.P55.20.Map20_reversed	0	Downstream
Solyc09g014740	SL2.50ch09_6816036_Copia.RLX.incomp_Slyco_light.B.R4844.Map8_reversed	-1.55198517827488	Exon
Solyc09g014740	SL2.50ch09_6816036_Copia.RLX.incomp_Slyco_light.B.R4844.Map8_reversed	-1.55198517827488	Upstream
Solyc09g098610	SL2.50ch09_68585422_Copia_BlastSimOnly.RLX.incomp_Slyco_light.B.R1066.Map7	-1.01056924171019	Exon
Solyc09g082900	SL2.50ch09_68585422_Copia_BlastSimOnly.RLX.incomp_Slyco_light.B.R1066.Map7	0	Downstream
Solyc09g083000	SL2.50ch09_68698408_Copia.RYX.incomp.chim_Slyco_light.B.R3874.Map5	-0.372862642565181	Intron
Solyc09g007010	SL2.50ch09_688226_MuDR_BlastSimOnly.DXX_Slyco_light.B.R1024.Map10	0	Exon
Solyc09g007010	SL2.50ch09_688226_MuDR_BlastSimOnly.DXX_Slyco_light.B.R1024.Map10	0	Upstream
Solyc09g007010	SL2.50ch09_688226_MuDR_BlastSimOnly.DXX_Slyco_light.B.R1024.Map10	0	Downstream
Solyc09g083190	SL2.50ch09_68871568_Copia_BlastSimOnly.RLX.incomp_Slyco_light.B.P85.20.Map20_reversed	-0.475338009546658	Downstream
Solyc09g083190	SL2.50ch09_68871644_Copia.RYX.incomp.chim_Slyco_light.B.P55.20.Map20_reversed	-1.77311459763917	Downstream
Solyc09g007020	SL2.50ch09_692189_Copia.RYX.incomp.chim_Slyco_light.B.R3874.Map5	0	Upstream
Solyc09g007020	SL2.50ch09_692189_Copia.RYX.incomp.chim_Slyco_light.B.R3874.Map5	0	Downstream
Solyc09g089830	SL2.50ch09_69475536_Copia_BlastSimOnly.RLX.incomp_Slyco_light.B.P85.20.Map20_reversed	0	Exon
Solyc09g089830	SL2.50ch09_69475536_Copia_BlastSimOnly.RLX.incomp_Slyco_light.B.P85.20.Map20_reversed	0	Upstream
Solyc09g089830	SL2.50ch09_69475536_Copia_BlastSimOnly.RLX.incomp_Slyco_light.B.P85.20.Map20_reversed	0	Downstream
Solyc09g090800	SL2.50ch09_70213969_Copia.RLX.incomp_Slyco_light.B.P116.203.Map8	0	Downstream
Solyc09g090900	SL2.50ch09_70308790_Copia.RLX.incomp_Slyco_light.B.G1391.Map7	0.197496633547674	Intron
Solyc09g090900	SL2.50ch09_70308790_Copia.RLX.incomp_Slyco_light.B.G1391.Map7	0.197496633547674	Upstream
Solyc09g091310	SL2.50ch09_70590940_Gypsy.RXX.chim_Slyco_light.B.G1410.Map5	0	Exon
Solyc09g091310	SL2.50ch09_70590940_Gypsy.RXX.chim_Slyco_light.B.G1410.Map5	0	Upstream
Solyc09g091300	SL2.50ch09_70590940_Gypsy.RXX.chim_Slyco_light.B.G1410.Map5	0	Downstream
Solyc09g091310	SL2.50ch09_70590940_Gypsy.RXX.chim_Slyco_light.B.G1410.Map5	0	Downstream
Solyc09g092310	SL2.50ch09_71445905_Copia.RYX.incomp.chim_Slyco_light.B.P55.20.Map20_reversed	-1.62074707586113	Exon
Solyc09g014910	SL2.50ch09_7168607_Copia.RLX.incomp_Slyco_light.B.R590.Map11	3.00775227572419	Downstream
Solyc09g098460	SL2.50ch09_72272810_MuDR.DTX.incomp_Slyco_light.B.G1133.Map6_reversed	0	Downstream
Solyc09g025220	SL2.50ch09_72405195_Copia.RYX.incomp.chim_Slyco_light.B.P55.20.Map20_reversed	0	Downstream
Solyc09g025220	SL2.50ch09_72405386_Copia.RLX.comp_Slyco_light.B.G1251.Map20	0	Downstream
Solyc09g025220	SL2.50ch09_72405390_Copia_BlastSimOnly.RSX.incomp.chim_Slyco_light.B.G237.Map20_reversed	0	Downstream
Solyc09g015350	SL2.50ch09_8600133_hAT_BlastSimOnly.DTX.incomp_Slyco_light.B.R4501.Map6	0	Upstream
Solyc09g007330	SL2.50ch09_928452_hAT_BlastSimOnly.DTX.incomp_Slyco_light.B.R4501.Map6	1.53139381918219	Intron
Solyc10g005000	SL2.50ch10_2774_Copia.RLX.incomp_Slyco_light.B.G1034.Map20_reversed	-0.610053481683987	Downstream
Solyc10g009180	SL2.50ch10_3183652_Copia.RYX.incomp.chim_Slyco_light.B.R3874.Map5	-0.576415197795693	Intron
Solyc10g045500	SL2.50ch10_34150478_Copia.RYX.incomp.chim_Slyco_light.B.P55.20.Map20_reversed	0	Exon
Solyc10g045490	SL2.50ch10_34150478_Copia.RYX.incomp.chim_Slyco_light.B.P55.20.Map20_reversed	0.475247741247267	Downstream
Solyc10g045500	SL2.50ch10_34150478_Copia.RYX.incomp.chim_Slyco_light.B.P55.20.Map20_reversed	0	Downstream
Solyc10g047050	SL2.50ch10_39260716_Copia.RYX.incomp.chim_Slyco_light.B.G1107.Map20_reversed	0.782622943561029	Intron
Solyc10g047670	SL2.50ch10_41604242_Gypsy.RLX.incomp_Slyco_light.B.R411.Map20_reversed	0.20406751635193	Downstream
Solyc10g047780	SL2.50ch10_42472387_Copia.RYX.incomp.chim_Slyco_light.B.P55.20.Map20_reversed	0	Downstream
Solyc10g049560	SL2.50ch10_46139900_Copia.RYX.incomp.chim_Slyco_light.B.P55.20.Map20_reversed	0.973588369169204	Intron
Solyc10g049690	SL2.50ch10_46389454_Copia.RYX.incomp.chim_Slyco_light.B.P55.20.Map20_reversed	0	Upstream
Solyc10g049910	SL2.50ch10_47126194_Copia.RLX.incomp.chim_Slyco_light.B.G1344.Map20	0	Intron
Solyc10g049900	SL2.50ch10_47126194_Copia.RLX.incomp.chim_Slyco_light.B.G1344.Map20	0	Upstream
Solyc10g049910	SL2.50ch10_47126194_Copia.RLX.incomp.chim_Slyco_light.B.G1344.Map20	0	Upstream
Solyc10g050550	SL2.50ch10_50020767_Copia.RYX.incomp.chim_Slyco_light.B.P55.20.Map20_reversed	0	Downstream
Solyc10g052520	SL2.50ch10_52909960_Copia.RYX.incomp.chim_Slyco_light.B.P55.20.Map20_reversed	0	Upstream
Solyc10g054260	SL2.50ch10_55079101_Copia.RLX.incomp_Slyco_light.B.R25.Map20_reversed	0	Intron
Solyc10g054260	SL2.50ch10_55079101_Copia.RLX.incomp_Slyco_light.B.R25.Map20_reversed	0	Downstream
Solyc10g017540	SL2.50ch10_5527763_Copia.RYX.incomp.chim_Slyco_light.B.P55.20.Map20_reversed	0	Intron
Solyc10g017540	SL2.50ch10_5527763_Copia.RYX.incomp.chim_Slyco_light.B.P55.20.Map20_reversed	0	Downstream
Solyc10g017620	SL2.50ch10_5595190_Copia_BlastSimOnly.RLX.comp_Slyco_light.B.R2468.Map20	0	Upstream
Solyc10g055470	SL2.50ch10_56822388_Copia.RLX.incomp_Slyco_light.B.G1034.Map20_reversed	0	Upstream
Solyc10g074360	SL2.50ch10_57701827_LINE.RIX.comp_Slyco_light.B.R607.Map20_reversed	0	Upstream
Solyc10g074360	SL2.50ch10_57701917_Copia.RLX.incomp_Slyco_light.B.R2748.Map7_reversed	0	Upstream
Solyc10g074360	SL2.50ch10_57702024_Copia.RLX.incomp_Slyco_light.B.R1155.Map11	0	Upstream
Solyc10g074360	SL2.50ch10_57702028_Copia.RLX.incomp_Slyco_light.B.P116.203.Map8	0	Upstream
Solyc10g075170	SL2.50ch10_58896068_Gypsy_BlastSimOnly.RLX.incomp_Slyco_light.B.R3129.Map20_reversed	1.43295940727611	Downstream
Solyc10g076500	SL2.50ch10_59486066_Copia_BlastSimOnly.RLX.comp_Slyco_light.B.P381.0.Map8	0	Upstream
Solyc10g076500	SL2.50ch10_59486158_Copia_BlastSimOnly.RLX.comp_Slyco_light.B.R2468.Map20	0	Upstream
Solyc10g078650	SL2.50ch10_60389417_Copia.RYX.incomp.chim_Slyco_light.B.P55.20.Map20_reversed	0	Downstream
Solyc10g078810	SL2.50ch10_60504940_Gypsy.RLX.incomp.chim_Slyco_light.B.G94.Map20	0	Downstream
Solyc10g078890	SL2.50ch10_60554779_Gypsy.RLX.incomp.chim_Slyco_light.B.R213.Map7_reversed	0	Downstream
Solyc10g078900	SL2.50ch10_60554908_LINE.RIX.incomp_Slyco_light.B.R3545.Map5	0.217102576952694	Upstream
Solyc10g078890	SL2.50ch10_60554908_LINE.RIX.incomp_Slyco_light.B.R3545.Map5	0	Downstream
Solyc10g078900	SL2.50ch10_60555061_Copia.RYX.incomp.chim_Slyco_light.B.R3874.Map5	0.082731169150591	Upstream
Solyc10g078890	SL2.50ch10_60555061_Copia.RYX.incomp.chim_Slyco_light.B.R3874.Map5	0	Downstream
Solyc10g079310	SL2.50ch10_60862746_Copia.RLX.incomp_Slyco_light.B.R4844.Map8_reversed	-0.518520357346421	Upstream
Solyc10g079380	SL2.50ch10_60930362_Copia.RYX.incomp.chim_Slyco_light.B.P55.20.Map20_reversed	0	Intron
Solyc10g079380	SL2.50ch10_60930362_Copia.RYX.incomp.chim_Slyco_light.B.P55.20.Map20_reversed	0	Upstream
Solyc10g079380	SL2.50ch10_60930362_Copia.RYX.incomp.chim_Slyco_light.B.P55.20.Map20_reversed	0	Downstream
Solyc10g079510	SL2.50ch10_61054813_Gypsy_BlastSimOnly.RLX.incomp_Slyco_light.B.R3129.Map20_reversed	-0.186700714193139	Upstream
Solyc10g079520	SL2.50ch10_61054813_Gypsy_BlastSimOnly.RLX.incomp_Slyco_light.B.R3129.Map20_reversed	0	Upstream
Solyc10g079510	SL2.50ch10_61054813_Gypsy.RLX.incomp_Slyco_light.B.R2693.Map7_reversed	-0.186700714193139	Upstream
Solyc10g079520	SL2.50ch10_61054813_Gypsy.RLX.incomp_Slyco_light.B.R2693.Map7_reversed	0	Upstream
Solyc10g017890	SL2.50ch10_6177949_LINE_BlastSimOnly.RIX.comp.chim_Slyco_light.B.R396.Map13_reversed	0.177466550454932	Exon
Solyc10g017900	SL2.50ch10_6177949_LINE_BlastSimOnly.RIX.comp.chim_Slyco_light.B.R396.Map13_reversed	-0.219009781941796	Upstream
Solyc10g017910	SL2.50ch10_6177949_LINE_BlastSimOnly.RIX.comp.chim_Slyco_light.B.R396.Map13_reversed	0.080919995383568	Upstream
Solyc10g017890	SL2.50ch10_6177949_LINE_BlastSimOnly.RIX.comp.chim_Slyco_light.B.R396.Map13_reversed	0.177466550454932	Downstream
Solyc10g017920	SL2.50ch10_6182384_Gypsy.RLX.comp.chim_Slyco_light.B.P330.69.Map5_reversed	0.134301091711591	Upstream
Solyc10g017930	SL2.50ch10_6182384_Gypsy.RLX.comp.chim_Slyco_light.B.P330.69.Map5_reversed	-0.01380579952503	Upstream
Solyc10g017940	SL2.50ch10_6182384_Gypsy.RLX.comp.chim_Slyco_light.B.P330.69.Map5_reversed	0.105116705814214	Upstream
Solyc10g081520	SL2.50ch10_62570919_Gypsy.RLX.incomp_Slyco_light.B.R5019.Map6_reversed	1.14438990933517	Exon
Solyc10g081520	SL2.50ch10_62570919_Gypsy.RLX.incomp_Slyco_light.B.R5019.Map6_reversed	1.14438990933517	Upstream
Solyc10g081510	SL2.50ch10_62570919_Gypsy.RLX.incomp_Slyco_light.B.R5019.Map6_reversed	-0.344510435656281	Downstream
Solyc10g081550	SL2.50ch10_62591725_MuDR.DTX.incomp.chim_Slyco_light.B.R1194.Map20	0	Upstream
Solyc10g081550	SL2.50ch10_62591792_Gypsy.RLX.incomp.chim_Slyco_light.B.R213.Map7_reversed	0	Upstream
Solyc10g081550	SL2.50ch10_62591898_Copia.RYX.incomp.chim_Slyco_light.B.R3874.Map5	0	Upstream
Solyc10g081550	SL2.50ch10_62591898_Gypsy.RLX.incomp_Slyco_light.B.G1424.Map5	0	Upstream
Solyc10g081610	SL2.50ch10_62643438_MuDR.DTX.incomp_Slyco_light.B.G1417.Map20_reversed	-0.130080933412517	Intron
Solyc10g081610	SL2.50ch10_62643447_Copia.RLX.incomp.chim_Slyco_light.B.R295.Map20_reversed	0.589859998663082	Intron
Solyc10g081610	SL2.50ch10_62643447_Copia.RYX.incomp.chim_Slyco_light.B.G1242.Map20	-0.056957172838155	Intron
Solyc10g081610	SL2.50ch10_62643447_Copia.RYX.incomp.chim_Slyco_light.B.P164.20.Map11	0.589859998663082	Intron
Solyc10g081610	SL2.50ch10_62643447_Copia.RYX.incomp.chim_Slyco_light.B.R3874.Map5	0.445061666297253	Intron
Solyc10g082060	SL2.50ch10_62952588_Gypsy.RLX.incomp_Slyco_light.B.R5041.Map20_reversed	0	Upstream
Solyc10g084560	SL2.50ch10_64033876_Copia.RLX.incomp_Slyco_light.B.G1391.Map7	1.30062799765953	Upstream
Solyc10g085340	SL2.50ch10_64555475_Copia.RYX.incomp.chim_Slyco_light.B.R3874.Map5	-0.179501003683644	Downstream
Solyc10g085470	SL2.50ch10_64636022_Copia.RLX.incomp.chim_Slyco_light.B.R295.Map20_reversed	5.62643913669732	Upstream
Solyc10g085710	SL2.50ch10_64807184_MuDR.DTX.incomp_Slyco_light.B.G1417.Map20_reversed	-0.378276936354272	Upstream
Solyc10g085720	SL2.50ch10_64807184_MuDR.DTX.incomp_Slyco_light.B.G1417.Map20_reversed	-0.198724435097557	Upstream
Solyc10g086570	SL2.50ch10_65360909_Copia_BlastSimOnly.RLX.comp_Slyco_light.B.R2468.Map20	0.813557263498037	Upstream
Solyc10g086690	SL2.50ch10_65456989_Copia.RYX.incomp.chim_Slyco_light.B.P55.20.Map20_reversed	-2.14968908062347	Upstream
Solyc10g018040	SL2.50ch10_6599941_Copia.RYX.incomp.chim_Slyco_light.B.P55.20.Map20_reversed	0	Downstream
Solyc10g005090	SL2.50ch10_83595_Copia_BlastSimOnly.RLX.incomp_Slyco_light.B.R1066.Map7	0.025658955171467	Upstream
Solyc11g020250	SL2.50ch11_10613363_LINE.RIX.comp_Slyco_light.B.R2390.Map8_reversed	3.43926783770533	Upstream
Solyc11g050880	SL2.50ch11_16635019_MuDR.DTX.incomp_Slyco_light.B.R1335.Map10	0	Upstream
Solyc11g051240	SL2.50ch11_18006205_Gypsy.RLX.incomp_Slyco_light.B.R3403.Map6	0	Exon
Solyc11g051240	SL2.50ch11_18006205_Gypsy.RLX.incomp_Slyco_light.B.R3403.Map6	0	Upstream
Solyc11g051240	SL2.50ch11_18006205_Gypsy.RLX.incomp_Slyco_light.B.R3403.Map6	0	Downstream
Solyc11g027630	SL2.50ch11_18594329_Gypsy.RLX.incomp_Slyco_light.B.R3403.Map6	0	Upstream
Solyc11g027630	SL2.50ch11_18594329_Gypsy.RLX.incomp_Slyco_light.B.R3403.Map6	0	Downstream
Solyc11g027630	SL2.50ch11_18595027_Gypsy.RYX.incomp.chim_Slyco_light.B.R755.Map20	0	Upstream
Solyc11g027630	SL2.50ch11_18595027_Gypsy.RYX.incomp.chim_Slyco_light.B.R755.Map20	0	Downstream
Solyc11g027660	SL2.50ch11_18637446_Gypsy.RLX.incomp_Slyco_light.B.R3403.Map6	0	Upstream
Solyc11g027660	SL2.50ch11_18637619_Gypsy.RYX.incomp.chim_Slyco_light.B.R755.Map20	0	Upstream
Solyc11g027670	SL2.50ch11_18642551_Gypsy.RLX.incomp_Slyco_light.B.R3403.Map6	0.636309380721377	Downstream
Solyc11g027780	SL2.50ch11_18737288_Gypsy.RLX.incomp_Slyco_light.B.R3403.Map6	0	Upstream
Solyc11g027790	SL2.50ch11_18737288_Gypsy.RLX.incomp_Slyco_light.B.R3403.Map6	0	Upstream
Solyc11g027770	SL2.50ch11_18737288_Gypsy.RLX.incomp_Slyco_light.B.R3403.Map6	-0.276331228447252	Downstream
Solyc11g027780	SL2.50ch11_18737288_Gypsy.RLX.incomp_Slyco_light.B.R3403.Map6	0	Downstream
Solyc11g030470	SL2.50ch11_21738248_LINE.RIX.incomp_Slyco_light.B.R2111.Map6_reversed	0	Downstream
Solyc11g030520	SL2.50ch11_21770638_LINE.RIX.incomp_Slyco_light.B.R2111.Map6_reversed	0	Upstream
Solyc11g030530	SL2.50ch11_21770638_LINE.RIX.incomp_Slyco_light.B.R2111.Map6_reversed	0	Upstream
Solyc11g030540	SL2.50ch11_21770638_LINE.RIX.incomp_Slyco_light.B.R2111.Map6_reversed	0	Upstream
Solyc11g030540	SL2.50ch11_21770638_LINE.RIX.incomp_Slyco_light.B.R2111.Map6_reversed	0	Downstream
Solyc11g030570	SL2.50ch11_21922637_Gypsy_BlastSimOnly.RLX.incomp_Slyco_light.B.R1059.Map6	-1.0703893278914	Upstream
Solyc11g030570	SL2.50ch11_21922637_Gypsy_BlastSimOnly.RLX.incomp_Slyco_light.B.R1059.Map6	-1.0703893278914	Downstream
Solyc11g044840	SL2.50ch11_32257526_Copia.RYX.incomp.chim_Slyco_light.B.P164.20.Map11	0.862496476250065	Exon
Solyc11g044830	SL2.50ch11_32257526_Copia.RYX.incomp.chim_Slyco_light.B.P164.20.Map11	0	Upstream
Solyc11g044830	SL2.50ch11_32257526_Copia.RYX.incomp.chim_Slyco_light.B.P164.20.Map11	0	Downstream
Solyc11g044840	SL2.50ch11_32257526_Copia.RYX.incomp.chim_Slyco_light.B.P164.20.Map11	0.862496476250065	Downstream
Solyc11g044670	SL2.50ch11_32408440_Gypsy_BlastSimOnly.RLX.incomp_Slyco_light.B.R1167.Map5	0	Upstream
Solyc11g044680	SL2.50ch11_32408440_Gypsy_BlastSimOnly.RLX.incomp_Slyco_light.B.R1167.Map5	0	Upstream
Solyc11g044670	SL2.50ch11_32408440_Gypsy_BlastSimOnly.RLX.incomp_Slyco_light.B.R1167.Map5	0	Downstream
Solyc11g005460	SL2.50ch11_373017_Gypsy.RLX.incomp_Slyco_light.B.R5041.Map20_reversed	0.226871298810258	Upstream
Solyc11g040380	SL2.50ch11_37737431_MuDR.DTX.incomp_Slyco_light.B.R804.Map9_reversed	0.201982518402926	Downstream
Solyc11g010790	SL2.50ch11_3803162_Copia_BlastSimOnly.RLX.incomp_Slyco_light.B.P85.20.Map20_reversed	0.329064276168991	Upstream
Solyc11g010780	SL2.50ch11_3803162_Copia_BlastSimOnly.RLX.incomp_Slyco_light.B.P85.20.Map20_reversed	1.4257639058719	Downstream
Solyc11g010790	SL2.50ch11_3803299_Copia.RYX.incomp.chim_Slyco_light.B.P55.20.Map20_reversed	0.317190175880699	Upstream
Solyc11g010780	SL2.50ch11_3803299_Copia.RYX.incomp.chim_Slyco_light.B.P55.20.Map20_reversed	0.393342428179525	Downstream
Solyc11g011010	SL2.50ch11_4041442_Gypsy.RLX.comp.chim_Slyco_light.B.R2177.Map9	-0.697839262876385	Upstream
Solyc11g011010	SL2.50ch11_4041442_Gypsy.RLX.comp.chim_Slyco_light.B.R2177.Map9	-0.697839262876385	Downstream
Solyc11g011010	SL2.50ch11_4041473_Gypsy.RLX.incomp.chim_Slyco_light.B.G1420.Map10_reversed	-1.35429881724399	Upstream
Solyc11g011010	SL2.50ch11_4041473_Gypsy.RLX.incomp.chim_Slyco_light.B.G1420.Map10_reversed	-1.35429881724399	Downstream
Solyc11g011010	SL2.50ch11_4041484_Gypsy.RLX.incomp.chim_Slyco_light.B.G1396.Map6_reversed	0.130851829624004	Upstream
Solyc11g011010	SL2.50ch11_4041484_Gypsy.RLX.incomp.chim_Slyco_light.B.G1396.Map6_reversed	0.130851829624004	Downstream
Solyc11g011010	SL2.50ch11_4042300_Gypsy.RLX.incomp.chim_Slyco_light.B.R213.Map7_reversed	-0.147990030938427	Downstream
Solyc11g011190	SL2.50ch11_4254155_MuDR.DTX.incomp_Slyco_light.B.G1417.Map20_reversed	-0.161767472879274	Upstream
Solyc11g011200	SL2.50ch11_4254155_MuDR.DTX.incomp_Slyco_light.B.G1417.Map20_reversed	-0.292728942908743	Downstream
Solyc11g011220	SL2.50ch11_4269258_Copia_BlastSimOnly.RLX.incomp_Slyco_light.B.P85.20.Map20_reversed	-0.120744294897922	Downstream
Solyc11g011280	SL2.50ch11_4331081_Copia_BlastSimOnly.RSX.incomp.chim_Slyco_light.B.G237.Map20_reversed	0	Intron
Solyc11g011280	SL2.50ch11_4331081_Copia_BlastSimOnly.RSX.incomp.chim_Slyco_light.B.G237.Map20_reversed	0	Downstream
Solyc11g011280	SL2.50ch11_4331081_Copia.RLX.comp_Slyco_light.B.G1251.Map20	0	Intron
Solyc11g011280	SL2.50ch11_4331081_Copia.RLX.comp_Slyco_light.B.G1251.Map20	0	Downstream
Solyc11g011280	SL2.50ch11_4331081_Copia.RYX.incomp.chim_Slyco_light.B.P55.20.Map20_reversed	0	Intron
Solyc11g011280	SL2.50ch11_4331081_Copia.RYX.incomp.chim_Slyco_light.B.P55.20.Map20_reversed	0	Downstream
Solyc11g011360	SL2.50ch11_4402320_Copia.RYX.incomp.chim_Slyco_light.B.R3874.Map5	-0.925999418556223	Upstream
Solyc11g056380	SL2.50ch11_45387119_Gypsy.RLX.incomp.chim_Slyco_light.B.R213.Map7_reversed	-0.313660478903762	Downstream
Solyc11g056440	SL2.50ch11_45412070_Gypsy.RLX.incomp_Slyco_light.B.R5041.Map20_reversed	0	Upstream
Solyc11g056440	SL2.50ch11_45412070_Gypsy.RLX.incomp_Slyco_light.B.R5041.Map20_reversed	0	Downstream
Solyc11g056450	SL2.50ch11_45412070_Gypsy.RLX.incomp_Slyco_light.B.R5041.Map20_reversed	0.182544487973426	Downstream
Solyc11g011580	SL2.50ch11_4648735_Copia.RYX.incomp.chim_Slyco_light.B.P55.20.Map20_reversed	-0.445392533743138	Upstream
Solyc11g011590	SL2.50ch11_4648735_Copia.RYX.incomp.chim_Slyco_light.B.P55.20.Map20_reversed	-2.64873841115447	Downstream
Solyc11g011610	SL2.50ch11_4668613_hAT_BlastSimOnly.DTX.incomp_Slyco_light.B.R4501.Map6	2.33297037586978	Intron
Solyc11g011610	SL2.50ch11_4668613_hAT_BlastSimOnly.DTX.incomp_Slyco_light.B.R4501.Map6	2.33297037586978	Downstream
Solyc11g011820	SL2.50ch11_4794810_Copia.RYX.incomp.chim_Slyco_light.B.P55.20.Map20_reversed	3.47999294111961	Exon
Solyc11g011820	SL2.50ch11_4794810_Copia.RYX.incomp.chim_Slyco_light.B.P55.20.Map20_reversed	3.47999294111961	Upstream
Solyc11g011820	SL2.50ch11_4794810_Copia.RYX.incomp.chim_Slyco_light.B.P55.20.Map20_reversed	3.47999294111961	Downstream
Solyc11g011830	SL2.50ch11_4794810_Copia.RYX.incomp.chim_Slyco_light.B.P55.20.Map20_reversed	3.36457243229586	Downstream
Solyc11g062220	SL2.50ch11_49132131_Copia.RLX.incomp.chim_Slyco_light.B.R295.Map20_reversed	-0.1237502927868	Upstream
Solyc11g062220	SL2.50ch11_49132159_MuDR.DTX.incomp_Slyco_light.B.G1417.Map20_reversed	0.004293292677262	Upstream
Solyc11g062220	SL2.50ch11_49132160_Copia.RYX.incomp.chim_Slyco_light.B.R3874.Map5	-0.261275606386242	Upstream
Solyc11g062220	SL2.50ch11_49132160_Gypsy.RLX.incomp_Slyco_light.B.G1424.Map5	-0.92138713522423	Upstream
Solyc11g062220	SL2.50ch11_49132160_Gypsy.RLX.incomp.chim_Slyco_light.B.R213.Map7_reversed	-0.880313850185361	Upstream
Solyc11g063570	SL2.50ch11_49630229_Copia_BlastSimOnly.RLX.incomp_Slyco_light.B.R3085.Map12	0	Upstream
Solyc11g063580	SL2.50ch11_49630229_Copia_BlastSimOnly.RLX.incomp_Slyco_light.B.R3085.Map12	-0.025995208532944	Upstream
Solyc11g063570	SL2.50ch11_49630229_Copia_BlastSimOnly.RLX.incomp_Slyco_light.B.R3085.Map12	0	Downstream
Solyc11g012080	SL2.50ch11_5017100_Copia.RYX.incomp.chim_Slyco_light.B.G1298.Map6	0.100425745324894	Intron
Solyc11g065100	SL2.50ch11_50417530_Copia.RLX.comp_Slyco_light.B.R1947.Map9	0.316985400493782	Intron
Solyc11g065180	SL2.50ch11_50512408_LINE.RIX.comp_Slyco_light.B.R607.Map20_reversed	0.115466022325395	Intron
Solyc11g065180	SL2.50ch11_50512507_LINE.RIX.comp_Slyco_light.B.R2316.Map5	-0.422186430022116	Intron
Solyc11g065440	SL2.50ch11_50889151_Copia_BlastSimOnly.RSX.incomp.chim_Slyco_light.B.G237.Map20_reversed	0	Intron
Solyc11g065440	SL2.50ch11_50889151_Copia_BlastSimOnly.RSX.incomp.chim_Slyco_light.B.G237.Map20_reversed	0	Downstream
Solyc11g065440	SL2.50ch11_50891103_Gypsy.RXX.chim_Slyco_light.B.G1410.Map5	0	Downstream
Solyc11g065640	SL2.50ch11_51168198_MuDR.DTX.incomp.chim_Slyco_light.B.R1194.Map20	0.173674432118093	Downstream
Solyc11g066620	SL2.50ch11_52391169_MuDR.DTX.incomp.chim_Slyco_light.B.R1194.Map20	0.291893555754452	Upstream
Solyc11g067290	SL2.50ch11_53028168_hAT_BlastSimOnly.DTX.incomp_Slyco_light.B.R4501.Map6	0	Downstream
Solyc11g012530	SL2.50ch11_5344967_Gypsy.RLX.incomp_Slyco_light.B.R5041.Map20_reversed	0.389175435966878	Upstream
Solyc11g069650	SL2.50ch11_54286823_Copia_BlastSimOnly.RLX.incomp_Slyco_light.B.P85.20.Map20_reversed	4.61470984411521	Upstream
Solyc11g069650	SL2.50ch11_54286823_Copia_BlastSimOnly.RLX.incomp_Slyco_light.B.P85.20.Map20_reversed	4.61470984411521	Downstream
Solyc11g069660	SL2.50ch11_54286823_Copia_BlastSimOnly.RLX.incomp_Slyco_light.B.P85.20.Map20_reversed	4.48112668973662	Downstream
Solyc11g069650	SL2.50ch11_54286887_Copia.RYX.incomp.chim_Slyco_light.B.P55.20.Map20_reversed	0	Upstream
Solyc11g069650	SL2.50ch11_54286887_Copia.RYX.incomp.chim_Slyco_light.B.P55.20.Map20_reversed	0	Downstream
Solyc11g069660	SL2.50ch11_54286887_Copia.RYX.incomp.chim_Slyco_light.B.P55.20.Map20_reversed	0.062735755347963	Downstream
Solyc11g069770	SL2.50ch11_54401736_Copia_BlastSimOnly.RLX.incomp_Slyco_light.B.P85.20.Map20_reversed	2.62015192918346	Intron
Solyc11g069770	SL2.50ch11_54401736_Copia.RYX.incomp.chim_Slyco_light.B.P55.20.Map20_reversed	2.62015192918346	Intron
Solyc11g069920	SL2.50ch11_54525537_MuDR.DTX.incomp_Slyco_light.B.R3153.Map9	0.925999418556223	Upstream
Solyc11g069910	SL2.50ch11_54525537_MuDR.DTX.incomp_Slyco_light.B.R3153.Map9	-0.086079318672677	Downstream
Solyc11g070090	SL2.50ch11_54630972_Copia.RLX.incomp_Slyco_light.B.R66.Map20_reversed	0	Intron
Solyc11g071590	SL2.50ch11_55013690_Copia_BlastSimOnly.RLX.incomp_Slyco_light.B.P85.20.Map20_reversed	-0.925999418556223	Exon
Solyc11g071590	SL2.50ch11_55013690_Copia_BlastSimOnly.RLX.incomp_Slyco_light.B.P85.20.Map20_reversed	-0.925999418556223	Upstream
Solyc11g071580	SL2.50ch11_55013690_Copia_BlastSimOnly.RLX.incomp_Slyco_light.B.P85.20.Map20_reversed	2.6667565918848	Downstream
Solyc11g071590	SL2.50ch11_55013690_Copia_BlastSimOnly.RLX.incomp_Slyco_light.B.P85.20.Map20_reversed	-0.925999418556223	Downstream
Solyc11g071990	SL2.50ch11_55292581_Copia.RYX.incomp.chim_Slyco_light.B.P55.20.Map20_reversed	0.528176474629579	Intron
Solyc11g071990	SL2.50ch11_55292581_Copia.RYX.incomp.chim_Slyco_light.B.P55.20.Map20_reversed	0.528176474629579	Upstream
Solyc11g072210	SL2.50ch11_55434734_Gypsy.RLX.incomp_Slyco_light.B.R5019.Map6_reversed	0	Exon
Solyc11g072210	SL2.50ch11_55434734_Gypsy.RLX.incomp_Slyco_light.B.R5019.Map6_reversed	0	Upstream
Solyc11g072210	SL2.50ch11_55435126_LINE.RIX.incomp.chim_Slyco_light.B.R3539.Map9	0	Exon
Solyc11g072210	SL2.50ch11_55435126_LINE.RIX.incomp.chim_Slyco_light.B.R3539.Map9	0	Upstream
Solyc11g072210	SL2.50ch11_55435126_LINE.RIX.incomp.chim_Slyco_light.B.R3539.Map9	0	Downstream
Solyc11g072350	SL2.50ch11_55555891_Copia.RLX.incomp_Slyco_light.B.G1034.Map20_reversed	0	Upstream
Solyc11g072350	SL2.50ch11_55555891_Copia.RLX.incomp_Slyco_light.B.G1034.Map20_reversed	0	Downstream
Solyc11g072780	SL2.50ch11_55982397_Copia.RYX.incomp.chim_Slyco_light.B.P55.20.Map20_reversed	0	Upstream
Solyc11g072780	SL2.50ch11_55982397_Copia.RYX.incomp.chim_Slyco_light.B.P55.20.Map20_reversed	0	Downstream
Solyc11g073070	SL2.50ch11_56178388_Copia.RYX.incomp.chim_Slyco_light.B.P55.20.Map20_reversed	0	Downstream
Solyc11g073070	SL2.50ch11_56178418_Copia.RLX.comp_Slyco_light.B.G1251.Map20	0	Downstream
Solyc11g073070	SL2.50ch11_56178447_Copia_BlastSimOnly.RLX.incomp_Slyco_light.B.P85.20.Map20_reversed	0	Downstream
Solyc11g073070	SL2.50ch11_56178447_Copia.RYX.incomp.chim_Slyco_light.B.R3874.Map5	0	Downstream
Solyc11g017190	SL2.50ch11_8013875_MuDR.DTX.incomp.chim_Slyco_light.B.R1194.Map20	-0.072743467724424	Downstream
Solyc11g018520	SL2.50ch11_8639091_MuDR.DTX.incomp.chim_Slyco_light.B.R1194.Map20	-0.371848832671151	Intron
Solyc11g018520	SL2.50ch11_8639091_MuDR.DTX.incomp.chim_Slyco_light.B.R1194.Map20	-0.371848832671151	Downstream
Solyc11g018520	SL2.50ch11_8639137_Gypsy_BlastSimOnly.RLX.incomp_Slyco_light.B.R1079.Map6	-0.395123975162621	Intron
Solyc11g018520	SL2.50ch11_8639137_Gypsy_BlastSimOnly.RLX.incomp_Slyco_light.B.R1079.Map6	-0.395123975162621	Downstream
Solyc12g021350	SL2.50ch12_15971684_Gypsy_BlastSimOnly.RLX.incomp_Slyco_light.B.R3129.Map20_reversed	0	Downstream
Solyc12g026370	SL2.50ch12_22690703_Gypsy.RYX.incomp.chim_Slyco_light.B.R755.Map20	0	Downstream
Solyc12g005420	SL2.50ch12_254299_Copia.RYX.incomp.chim_Slyco_light.B.P98.219.Map20	2.12101540096137	Downstream
Solyc12g005420	SL2.50ch12_254374_Copia.RLX.comp_Slyco_light.B.R150.Map20	2.12101540096137	Downstream
Solyc12g009460	SL2.50ch12_2723147_Copia.RYX.incomp.chim_Slyco_light.B.P55.20.Map20_reversed	0	Exon
Solyc12g009460	SL2.50ch12_2723147_Copia.RYX.incomp.chim_Slyco_light.B.P55.20.Map20_reversed	0	Upstream
Solyc12g027850	SL2.50ch12_27675392_Gypsy.RLX.incomp_Slyco_light.B.R5019.Map6_reversed	-0.21838792735265	Downstream
Solyc12g009590	SL2.50ch12_2851281_Copia.RYX.incomp.chim_Slyco_light.B.P164.20.Map11	0.887046615579237	Upstream
Solyc12g009590	SL2.50ch12_2851414_Copia.RLX.incomp.chim_Slyco_light.B.R295.Map20_reversed	0.887046615579237	Upstream
Solyc12g009590	SL2.50ch12_2851466_Gypsy.RLX.incomp.chim_Slyco_light.B.R213.Map7_reversed	0.887046615579237	Upstream
Solyc12g009590	SL2.50ch12_2851484_Copia.RYX.incomp.chim_Slyco_light.B.R3874.Map5	0.990425335712846	Upstream
Solyc12g009690	SL2.50ch12_2941936_Copia.RLX.incomp_Slyco_light.B.R2935.Map6_reversed	0	Exon
Solyc12g009700	SL2.50ch12_2941936_Copia.RLX.incomp_Slyco_light.B.R2935.Map6_reversed	4.98868468677217	Upstream
Solyc12g009690	SL2.50ch12_2941936_Copia.RLX.incomp_Slyco_light.B.R2935.Map6_reversed	0	Downstream
Solyc12g062540	SL2.50ch12_33815660_Gypsy.RLX.incomp_Slyco_light.B.R5041.Map20_reversed	0	Downstream
Solyc12g062550	SL2.50ch12_33815660_Gypsy.RLX.incomp_Slyco_light.B.R5041.Map20_reversed	0	Downstream
Solyc12g062560	SL2.50ch12_33815660_Gypsy.RLX.incomp_Slyco_light.B.R5041.Map20_reversed	0	Downstream
Solyc12g062990	SL2.50ch12_36028420_MuDR_BlastSimOnly.DXX_Slyco_light.B.R1024.Map10	0	Exon
Solyc12g062990	SL2.50ch12_36028420_MuDR_BlastSimOnly.DXX_Slyco_light.B.R1024.Map10	0	Downstream
Solyc12g049670	SL2.50ch12_36366748_Copia.RLX.incomp_Slyco_light.B.R66.Map20_reversed	0	Upstream
Solyc12g049230	SL2.50ch12_37234056_Gypsy.RLX.incomp_Slyco_light.B.R5019.Map6_reversed	-0.339815958773346	Downstream
Solyc12g049190	SL2.50ch12_37272428_Copia.RLX.comp_Slyco_light.B.R3139.Map7_reversed	0	Downstream
Solyc12g044810	SL2.50ch12_37724547_Copia.RLX.comp_Slyco_light.B.G1251.Map20	0.53605290024021	Exon
Solyc12g044810	SL2.50ch12_37724547_Copia.RLX.comp_Slyco_light.B.G1251.Map20	0.53605290024021	Upstream
Solyc12g044810	SL2.50ch12_37724547_Copia.RLX.comp_Slyco_light.B.G1251.Map20	0.53605290024021	Downstream
Solyc12g044810	SL2.50ch12_37724707_Copia_BlastSimOnly.RLX.incomp_Slyco_light.B.P85.20.Map20_reversed	0	Exon
Solyc12g044810	SL2.50ch12_37724707_Copia_BlastSimOnly.RLX.incomp_Slyco_light.B.P85.20.Map20_reversed	0	Upstream
Solyc12g044810	SL2.50ch12_37724707_Copia_BlastSimOnly.RLX.incomp_Slyco_light.B.P85.20.Map20_reversed	0	Downstream
Solyc12g044810	SL2.50ch12_37724718_Copia.RYX.incomp.chim_Slyco_light.B.P55.20.Map20_reversed	0.53605290024021	Exon
Solyc12g044810	SL2.50ch12_37724718_Copia.RYX.incomp.chim_Slyco_light.B.P55.20.Map20_reversed	0.53605290024021	Upstream
Solyc12g044810	SL2.50ch12_37724718_Copia.RYX.incomp.chim_Slyco_light.B.P55.20.Map20_reversed	0.53605290024021	Downstream
Solyc12g010840	SL2.50ch12_3777605_MuDR.DTX.incomp_Slyco_light.B.G1417.Map20_reversed	-0.88318633501725	Exon
Solyc12g010850	SL2.50ch12_3777605_MuDR.DTX.incomp_Slyco_light.B.G1417.Map20_reversed	2.24583614553801	Upstream
Solyc12g010840	SL2.50ch12_3777605_MuDR.DTX.incomp_Slyco_light.B.G1417.Map20_reversed	-0.88318633501725	Downstream
Solyc12g044670	SL2.50ch12_38038796_Copia.RLX.comp_Slyco_light.B.G1251.Map20	0	Upstream
Solyc12g043000	SL2.50ch12_39269022_Gypsy.RLX.comp.chim_Slyco_light.B.P330.69.Map5_reversed	0.432927255990167	Upstream
Solyc12g043000	SL2.50ch12_39269022_Gypsy.RLX.incomp.chim_Slyco_light.B.G90.Map20	0.026034369281788	Upstream
Solyc12g042960	SL2.50ch12_39411617_Copia.RLX.incomp_Slyco_light.B.G1408.Map12	-1.12621771620342	Exon
Solyc12g042960	SL2.50ch12_39411617_Copia.RLX.incomp_Slyco_light.B.G1408.Map12	-1.12621771620342	Downstream
Solyc12g042960	SL2.50ch12_39411665_Copia.RLX.comp_Slyco_light.B.R165.Map20_reversed	-1.16944925698923	Exon
Solyc12g042960	SL2.50ch12_39411665_Copia.RLX.comp_Slyco_light.B.R165.Map20_reversed	-1.16944925698923	Downstream
Solyc12g042960	SL2.50ch12_39411746_Copia.RLX.incomp.chim_Slyco_light.B.G1425.Map7	-1.09032060720469	Exon
Solyc12g042960	SL2.50ch12_39411746_Copia.RLX.incomp.chim_Slyco_light.B.G1425.Map7	-1.09032060720469	Downstream
Solyc12g042550	SL2.50ch12_39984475_Copia_BlastSimOnly.RLX.comp_Slyco_light.B.R2468.Map20	1.53249508082702	Upstream
Solyc12g040760	SL2.50ch12_42783489_Gypsy.RYX.incomp.chim_Slyco_light.B.P33.101.Map14	0.84799690655495	Upstream
Solyc12g040760	SL2.50ch12_42783499_Gypsy.RLX.incomp_Slyco_light.B.G1389.Map20	0	Upstream
Solyc12g013470	SL2.50ch12_4336576_Copia.RYX.incomp.chim_Slyco_light.B.P55.20.Map20_reversed	0	Intron
Solyc12g013470	SL2.50ch12_4336576_Copia.RYX.incomp.chim_Slyco_light.B.P55.20.Map20_reversed	0	Upstream
Solyc12g013470	SL2.50ch12_4336576_Copia.RYX.incomp.chim_Slyco_light.B.P55.20.Map20_reversed	0	Downstream
Solyc12g013470	SL2.50ch12_4338859_Copia.RLX.incomp_Slyco_light.B.G1255.Map15	0	Upstream
Solyc12g013470	SL2.50ch12_4338859_Copia.RLX.incomp.chim_Slyco_light.B.G1344.Map20	0	Upstream
Solyc12g040570	SL2.50ch12_43416464_MuDR.DTX.incomp_Slyco_light.B.G1417.Map20_reversed	3.09094621125059	Upstream
Solyc12g040580	SL2.50ch12_43416464_MuDR.DTX.incomp_Slyco_light.B.G1417.Map20_reversed	1.72246602447109	Upstream
Solyc12g039070	SL2.50ch12_45668539_Gypsy.RLX.incomp_Slyco_light.B.R1156.Map20_reversed	1.20163386116965	Intron
Solyc12g039070	SL2.50ch12_45668539_Gypsy.RLX.incomp_Slyco_light.B.R1156.Map20_reversed	1.20163386116965	Upstream
Solyc12g014010	SL2.50ch12_4843746_hAT_BlastSimOnly.DTX.incomp_Slyco_light.B.R4501.Map6	1.98138432183265	Upstream
Solyc12g014050	SL2.50ch12_4868691_MuDR.DTX.incomp.chim_Slyco_light.B.R1194.Map20	-0.431368579794084	Upstream
Solyc12g014060	SL2.50ch12_4868691_MuDR.DTX.incomp.chim_Slyco_light.B.R1194.Map20	-0.246469521215105	Downstream
Solyc12g014130	SL2.50ch12_4947727_MuDR.DTX.incomp_Slyco_light.B.G1417.Map20_reversed	0	Downstream
Solyc12g036790	SL2.50ch12_50555552_Gypsy_BlastSimOnly.RLX.incomp_Slyco_light.B.R2484.Map11	0.645843870339593	Upstream
Solyc12g014340	SL2.50ch12_5155309_Copia_BlastSimOnly.RLX.comp_Slyco_light.B.R2468.Map20	0	Upstream
Solyc12g035930	SL2.50ch12_54256884_Gypsy.RLX.incomp.chim_Slyco_light.B.R3112.Map10	0	Exon
Solyc12g035930	SL2.50ch12_54256884_Gypsy.RLX.incomp.chim_Slyco_light.B.R3112.Map10	0	Upstream
Solyc12g035940	SL2.50ch12_54256884_Gypsy.RLX.incomp.chim_Slyco_light.B.R3112.Map10	0	Upstream
Solyc12g035950	SL2.50ch12_54256884_Gypsy.RLX.incomp.chim_Slyco_light.B.R3112.Map10	0	Upstream
Solyc12g035930	SL2.50ch12_54256884_Gypsy.RLX.incomp.chim_Slyco_light.B.R3112.Map10	0	Downstream
Solyc12g035940	SL2.50ch12_54256884_Gypsy.RLX.incomp.chim_Slyco_light.B.R3112.Map10	0	Downstream
Solyc12g035950	SL2.50ch12_54256884_Gypsy.RLX.incomp.chim_Slyco_light.B.R3112.Map10	0	Downstream
Solyc12g035960	SL2.50ch12_54256884_Gypsy.RLX.incomp.chim_Slyco_light.B.R3112.Map10	0	Downstream
Solyc12g035970	SL2.50ch12_54256884_Gypsy.RLX.incomp.chim_Slyco_light.B.R3112.Map10	0	Downstream
Solyc12g035920	SL2.50ch12_54273988_Gypsy_BlastSimOnly.RLX.incomp_Slyco_light.B.R3038.Map16	0	Upstream
Solyc12g035870	SL2.50ch12_54304577_Gypsy.RLX.incomp_Slyco_light.B.R5019.Map6_reversed	0	Intron
Solyc12g035870	SL2.50ch12_54304577_Gypsy.RLX.incomp_Slyco_light.B.R5019.Map6_reversed	0	Downstream
Solyc12g035180	SL2.50ch12_59849605_Copia_BlastSimOnly.RLX.incomp_Slyco_light.B.R1066.Map7	0	Intron
Solyc12g035180	SL2.50ch12_59849605_Copia_BlastSimOnly.RLX.incomp_Slyco_light.B.R1066.Map7	0	Upstream
Solyc12g035180	SL2.50ch12_59849605_Copia_BlastSimOnly.RLX.incomp_Slyco_light.B.R1066.Map7	0	Downstream
Solyc12g056130	SL2.50ch12_62096057_Gypsy.RYX.incomp.chim_Slyco_light.B.P33.101.Map14	-0.235152432124974	Upstream
Solyc12g088130	SL2.50ch12_63590402_Gypsy.RYX.incomp.chim_Slyco_light.B.G1360.Map20	0	Downstream
Solyc12g088210	SL2.50ch12_63659166_Gypsy.RLX.comp_Slyco_light.B.R1116.Map20_reversed	0.298102579471432	Downstream
Solyc12g088220	SL2.50ch12_63670452_Copia.RYX.incomp.chim_Slyco_light.B.P55.20.Map20_reversed	0.836856477157405	Downstream
Solyc12g095750	SL2.50ch12_64887787_Copia.RYX.incomp.chim_Slyco_light.B.P164.20.Map11	2.06413033741972	Intron
Solyc12g098100	SL2.50ch12_65749729_Copia.RYX.incomp.chim_Slyco_light.B.P55.20.Map20_reversed	0	Upstream
Solyc12g098300	SL2.50ch12_65864893_MuDR.DTX.incomp_Slyco_light.B.G1417.Map20_reversed	0	Upstream
Solyc12g098290	SL2.50ch12_65864893_MuDR.DTX.incomp_Slyco_light.B.G1417.Map20_reversed	0	Downstream
Solyc12g098300	SL2.50ch12_65864893_MuDR.DTX.incomp_Slyco_light.B.G1417.Map20_reversed	0	Downstream
Solyc12g099120	SL2.50ch12_66391900_Copia.RYX.incomp.chim_Slyco_light.B.P55.20.Map20_reversed	-0.289506617194985	Exon
Solyc12g099120	SL2.50ch12_66391900_Copia.RYX.incomp.chim_Slyco_light.B.P55.20.Map20_reversed	-0.289506617194985	Upstream
Solyc12g099120	SL2.50ch12_66391900_Copia.RYX.incomp.chim_Slyco_light.B.P55.20.Map20_reversed	-0.289506617194985	Downstream
Solyc12g099590	SL2.50ch12_66686429_Copia.RYX.incomp.chim_Slyco_light.B.P55.20.Map20_reversed	0	Upstream
Solyc12g099580	SL2.50ch12_66686429_Copia.RYX.incomp.chim_Slyco_light.B.P55.20.Map20_reversed	2.37851162325373	Downstream
Solyc12g099590	SL2.50ch12_66686429_Copia.RYX.incomp.chim_Slyco_light.B.P55.20.Map20_reversed	0	Downstream
Solyc12g017510	SL2.50ch12_6775540_Copia.RLX.comp_Slyco_light.B.R3139.Map7_reversed	-0.144097834091378	Upstream

## Sheet: Fig2d(bis)
Variation in transcript length in relation to the presence/absence of the TE insertion
gene	insertion	Log2(Horizontal_exp_ratio)
Solyc09g018960	SL2.50ch09_17741437_Copia_BlastSimOnly.RLX.comp_Slyco_light.B.R2468.Map20	-0.862137
Solyc03g058950	SL2.50ch03_27012897_Copia.RYX.incomp.chim_Slyco_light.B.P164.20.Map11	-0.632582
Solyc03g058950	SL2.50ch03_27012897_Copia.RYX.incomp.chim_Slyco_light.B.R3874.Map5	-0.632582
Solyc02g079490	SL2.50ch02_44023319_Copia.RYX.incomp.chim_Slyco_light.B.P55.20.Map20_reversed	-0.518264
Solyc02g079490	SL2.50ch02_44023152_Copia_BlastSimOnly.RLX.incomp_Slyco_light.B.P85.20.Map20_reversed	-0.516737
Solyc08g076550	SL2.50ch08_60532899_Copia.RYX.incomp.chim_Slyco_light.B.G1242.Map20	-0.512701
Solyc04g077970	SL2.50ch04_62837502_LINE.RIX.incomp_Slyco_light.B.R2111.Map6_reversed	-0.448617
Solyc09g061730	SL2.50ch09_60215815_Copia.RLX.incomp_Slyco_light.B.G1391.Map7	-0.423207
Solyc02g071090	SL2.50ch02_40576842_Copia.RYX.incomp.chim_Slyco_light.B.P55.20.Map20_reversed	-0.414382
Solyc07g054800	SL2.50ch07_62987431_Gypsy.RLX.incomp.chim_Slyco_light.B.R213.Map7_reversed	-0.226763
Solyc11g018520	SL2.50ch11_8639137_Gypsy_BlastSimOnly.RLX.incomp_Slyco_light.B.R1079.Map6	-0.217357
Solyc09g065010	SL2.50ch09_62702542_Copia.RYX.incomp.chim_Slyco_light.B.G1107.Map20_reversed	-0.205003
Solyc04g076060	SL2.50ch04_61028555_Copia.RYX.incomp.chim_Slyco_light.B.P55.20.Map20_reversed	-0.152116
Solyc09g092310	SL2.50ch09_71445905_Copia.RYX.incomp.chim_Slyco_light.B.P55.20.Map20_reversed	-0.149395
Solyc02g092530	SL2.50ch02_53597932_MuDR.DTX.incomp_Slyco_light.B.G1417.Map20_reversed	-0.130247
Solyc02g092530	SL2.50ch02_53598064_Copia.RLX.incomp.chim_Slyco_light.B.R295.Map20_reversed	-0.0941291
Solyc10g081610	SL2.50ch10_62643447_Copia.RYX.incomp.chim_Slyco_light.B.G1242.Map20	-0.0881612
Solyc08g062700	SL2.50ch08_51790439_Copia.RLX.incomp.chim_Slyco_light.B.R295.Map20_reversed	-0.085178
Solyc01g102730	SL2.50ch01_91460938_Gypsy.RLX.comp_Slyco_light.B.R935.Map12	-0.0782413
Solyc07g054800	SL2.50ch07_62987440_Copia.RYX.incomp.chim_Slyco_light.B.R3874.Map5	-0.0764284
Solyc05g013150	SL2.50ch05_6237317_Copia_BlastSimOnly.RLX.incomp_Slyco_light.B.P85.20.Map20_reversed	-0.0746916
Solyc09g063140	SL2.50ch09_61194077_Copia_BlastSimOnly.RLX.incomp_Slyco_light.B.P85.20.Map20_reversed	-0.074289
Solyc10g081610	SL2.50ch10_62643447_Copia.RYX.incomp.chim_Slyco_light.B.R3874.Map5	-0.0644526
Solyc08g062700	SL2.50ch08_51790439_Copia.RYX.incomp.chim_Slyco_light.B.R3874.Map5	-0.0637922
Solyc04g081300	SL2.50ch04_65338304_MuDR.DTX.incomp.chim_Slyco_light.B.R1194.Map20	-0.0598009
Solyc04g076020	SL2.50ch04_60951340_Copia.RYX.incomp.chim_Slyco_light.B.G1298.Map6	-0.0574646
Solyc09g063140	SL2.50ch09_61193985_Copia.RYX.incomp.chim_Slyco_light.B.P55.20.Map20_reversed	-0.0547501
Solyc06g048960	SL2.50ch06_32070485_Copia.RYX.incomp.chim_Slyco_light.B.R3874.Map5	-0.0538184
Solyc06g048960	SL2.50ch06_32070239_Gypsy.RLX.incomp_Slyco_light.B.G1424.Map5	-0.0517956
Solyc06g048960	SL2.50ch06_32070412_MuDR.DTX.incomp_Slyco_light.B.G1417.Map20_reversed	-0.0490211
Solyc11g018520	SL2.50ch11_8639091_MuDR.DTX.incomp.chim_Slyco_light.B.R1194.Map20	-0.0482428
Solyc02g092530	SL2.50ch02_53598064_Copia.RYX.incomp.chim_Slyco_light.B.R3874.Map5	-0.0374298
Solyc02g092530	SL2.50ch02_53598064_Gypsy.RLX.incomp.chim_Slyco_light.B.R213.Map7_reversed	-0.0368546
Solyc01g091150	SL2.50ch01_84778749_Gypsy.RLX.comp_Slyco_light.B.R40.Map20	-0.0356163
Solyc10g081610	SL2.50ch10_62643447_Copia.RLX.incomp.chim_Slyco_light.B.R295.Map20_reversed	-0.0355798
Solyc10g081610	SL2.50ch10_62643447_Copia.RYX.incomp.chim_Slyco_light.B.P164.20.Map11	-0.0355798
Solyc06g048960	SL2.50ch06_32070485_Copia.RYX.incomp.chim_Slyco_light.B.G1242.Map20	-0.0351196
Solyc11g065100	SL2.50ch11_50417530_Copia.RLX.comp_Slyco_light.B.R1947.Map9	-0.0341329
Solyc06g048960	SL2.50ch06_32070248_Copia.RLX.incomp.chim_Slyco_light.B.R295.Map20_reversed	-0.0293262
Solyc01g090160	SL2.50ch01_83796469_Copia_BlastSimOnly.RLX.incomp_Slyco_light.B.P85.20.Map20_reversed	-0.0271698
Solyc08g065560	SL2.50ch08_53686845_Copia.RYX.incomp.chim_Slyco_light.B.P55.20.Map20_reversed	-0.0222897
Solyc10g081610	SL2.50ch10_62643438_MuDR.DTX.incomp_Slyco_light.B.G1417.Map20_reversed	-0.0163908
Solyc02g080090	SL2.50ch02_44401278_hAT_BlastSimOnly_withOTHER.DTX.incomp_Slyco_light.B.R1916.Map6	-0.0160826
Solyc01g006100	SL2.50ch01_761797_hAT_BlastSimOnly.DTX.incomp_Slyco_light.B.R4501.Map6	-0.010412
Solyc09g014740	SL2.50ch09_6816036_Copia.RLX.incomp_Slyco_light.B.R4844.Map8_reversed	-0.00726513
Solyc00g013130	SL2.50ch00_10676030_Copia.RLX.incomp_Slyco_light.B.G1345.Map20	-0.00630164
Solyc01g006590	SL2.50ch01_1198834_Copia.RLX.comp_Slyco_light.B.R1556.Map8	0
Solyc01g006600	SL2.50ch01_1203582_Copia_BlastSimOnly.RSX.incomp.chim_Slyco_light.B.G237.Map20_reversed	0
Solyc01g006600	SL2.50ch01_1203607_Copia.RYX.incomp.chim_Slyco_light.B.P55.20.Map20_reversed	0
Solyc01g007940	SL2.50ch01_2126830_Copia.RYX.incomp.chim_Slyco_light.B.P55.20.Map20_reversed	0
Solyc01g007940	SL2.50ch01_2126967_Copia.RLX.comp_Slyco_light.B.G1251.Map20	0
Solyc01g008880	SL2.50ch01_2900952_Copia.RLX.incomp_Slyco_light.B.R1957.Map10_reversed	0
Solyc01g109270	SL2.50ch01_96257884_Copia.RLX.comp_Slyco_light.B.G1251.Map20	0
Solyc01g112330	SL2.50ch01_98418260_Gypsy.RLX.incomp.chim_Slyco_light.B.R1340.Map20_reversed	0
Solyc02g085060	SL2.50ch02_48080389_Copia_BlastSimOnly.RLX.comp_Slyco_light.B.R2468.Map20	0
Solyc03g053030	SL2.50ch03_21639746_LINE.RIX.incomp.chim_Slyco_light.B.R3539.Map9	0
Solyc03g053030	SL2.50ch03_21640359_MuDR.DTX.incomp.chim_Slyco_light.B.R1194.Map20	0
Solyc03g053030	SL2.50ch03_21641783_Gypsy_BlastSimOnly_withOTHER.RLX.incomp_Slyco_light.B.R3619.Map8	0
Solyc03g031540	SL2.50ch03_4042552_Copia_BlastSimOnly.RLX.incomp_Slyco_light.B.P85.20.Map20_reversed	0
Solyc03g005850	SL2.50ch03_574471_Copia_BlastSimOnly.RLX.comp_Slyco_light.B.P381.0.Map8	0
Solyc03g005850	SL2.50ch03_574542_Copia_BlastSimOnly.RLX.comp_Slyco_light.B.R2468.Map20	0
Solyc04g025820	SL2.50ch04_20873023_Copia_BlastSimOnly.RLX.comp_Slyco_light.B.R2468.Map20	0
Solyc04g011800	SL2.50ch04_4233212_Copia_BlastSimOnly.RLX.incomp_Slyco_light.B.P85.20.Map20_reversed	0
Solyc04g051160	SL2.50ch04_49853184_Copia_BlastSimOnly.RLX.incomp_Slyco_light.B.R1066.Map7	0
Solyc04g051890	SL2.50ch04_51186024_Copia.RYX.incomp.chim_Slyco_light.B.P55.20.Map20_reversed	0
Solyc04g072330	SL2.50ch04_59350995_Copia_BlastSimOnly.RLX.comp_Slyco_light.B.P381.0.Map8	0
Solyc04g072680	SL2.50ch04_59642811_Copia.RLX.incomp_Slyco_light.B.R777.Map7	0
Solyc05g018580	SL2.50ch05_22287258_Gypsy_BlastSimOnly_withOTHER.RLX.incomp_Slyco_light.B.R3041.Map11_reversed	0
Solyc05g005450	SL2.50ch05_334691_Copia.RYX.incomp.chim_Slyco_light.B.P55.20.Map20_reversed	0
Solyc05g014880	SL2.50ch05_9085575_Gypsy_BlastSimOnly.RLX.incomp_Slyco_light.B.R960.Map20	0
Solyc06g048670	SL2.50ch06_31441505_Copia.RLX.comp_Slyco_light.B.R1947.Map9	0
Solyc06g059830	SL2.50ch06_37725000_Copia_BlastSimOnly.RLX.incomp_Slyco_light.B.R1066.Map7	0
Solyc06g064620	SL2.50ch06_40267302_Copia_BlastSimOnly.RLX.comp_Slyco_light.B.R2468.Map20	0
Solyc06g069320	SL2.50ch06_43076368_MuDR.DTX.incomp.chim_Slyco_light.B.R1194.Map20	0
Solyc06g070920	SL2.50ch06_43557581_Copia.RYX.incomp.chim_Slyco_light.B.P55.20.Map20_reversed	0
Solyc06g075200	SL2.50ch06_46668840_Copia_BlastSimOnly.RLX.incomp_Slyco_light.B.P85.20.Map20_reversed	0
Solyc06g075200	SL2.50ch06_46668857_Copia_BlastSimOnly.RSX.incomp.chim_Slyco_light.B.G237.Map20_reversed	0
Solyc06g075200	SL2.50ch06_46668873_Copia.RYX.incomp.chim_Slyco_light.B.P55.20.Map20_reversed	0
Solyc06g075200	SL2.50ch06_46669089_Copia.RLX.incomp_Slyco_light.B.P94.304.Map7	0
Solyc06g010190	SL2.50ch06_5307411_Copia.RLX.incomp_Slyco_light.B.G1423.Map20	0
Solyc07g032190	SL2.50ch07_36154887_Gypsy_BlastSimOnly_withOTHER.RLX.incomp_Slyco_light.B.R3041.Map11_reversed	0
Solyc07g038150	SL2.50ch07_45444435_Gypsy_BlastSimOnly_withOTHER.RLX.incomp_Slyco_light.B.R3041.Map11_reversed	0
Solyc07g038150	SL2.50ch07_45445405_Gypsy_BlastSimOnly_withOTHER.RLX.incomp_Slyco_light.B.R3041.Map11_reversed	0
Solyc07g041560	SL2.50ch07_53445111_Gypsy.RLX.incomp_Slyco_light.B.R5019.Map6_reversed	0
Solyc07g041560	SL2.50ch07_53445175_Gypsy.RYX.incomp.chim_Slyco_light.B.R1781.Map6_reversed	0
Solyc07g043440	SL2.50ch07_57207372_Copia.RLX.incomp_Slyco_light.B.R1429.Map5	0
Solyc07g047650	SL2.50ch07_58878751_Gypsy_BlastSimOnly.RLX.incomp_Slyco_light.B.R187.Map6	0
Solyc07g062990	SL2.50ch07_65604283_Gypsy.RLX.incomp.chim_Slyco_light.B.R213.Map7_reversed	0
Solyc07g062990	SL2.50ch07_65604288_Copia.RYX.incomp.chim_Slyco_light.B.R3874.Map5	0
Solyc08g014380	SL2.50ch08_4298271_Copia.RYX.incomp.chim_Slyco_light.B.P55.20.Map20_reversed	0
Solyc08g059690	SL2.50ch08_44651525_Copia.RLX.incomp.chim_Slyco_light.B.P174.261.Map17	0
Solyc08g059690	SL2.50ch08_44651626_Copia_BlastSimOnly.RLX.incomp_Slyco_light.B.P168.261.Map19	0
Solyc08g059690	SL2.50ch08_44651691_Copia.RLX.incomp_Slyco_light.B.G1266.Map20	0
Solyc08g059780	SL2.50ch08_45374420_Gypsy_BlastSimOnly_withOTHER.RLX.incomp_Slyco_light.B.R3041.Map11_reversed	0
Solyc08g059780	SL2.50ch08_45374980_Gypsy_BlastSimOnly_withOTHER.RLX.incomp_Slyco_light.B.R3041.Map11_reversed	0
Solyc08g074950	SL2.50ch08_59081429_Gypsy.RLX.incomp_Slyco_light.B.R5019.Map6_reversed	0
Solyc08g074950	SL2.50ch08_59081452_hAT_BlastSimOnly_withOTHER.DTX.incomp_Slyco_light.B.R1916.Map6	0
Solyc09g011900	SL2.50ch09_5170845_Copia.RYX.incomp.chim_Slyco_light.B.P55.20.Map20_reversed	0
Solyc09g059740	SL2.50ch09_55262246_Gypsy.RLX.incomp_Slyco_light.B.R1156.Map20_reversed	0
Solyc09g082090	SL2.50ch09_67942204_Copia.RYX.incomp.chim_Slyco_light.B.P55.20.Map20_reversed	0
Solyc09g025220	SL2.50ch09_72405195_Copia.RYX.incomp.chim_Slyco_light.B.P55.20.Map20_reversed	0
Solyc09g025220	SL2.50ch09_72405386_Copia.RLX.comp_Slyco_light.B.G1251.Map20	0
Solyc09g025220	SL2.50ch09_72405390_Copia_BlastSimOnly.RSX.incomp.chim_Slyco_light.B.G237.Map20_reversed	0
Solyc10g045500	SL2.50ch10_34150478_Copia.RYX.incomp.chim_Slyco_light.B.P55.20.Map20_reversed	0
Solyc10g050010	SL2.50ch10_47495271_Gypsy_BlastSimOnly_withOTHER.RLX.incomp_Slyco_light.B.R3041.Map11_reversed	0
Solyc10g050010	SL2.50ch10_47498021_Gypsy_BlastSimOnly_withOTHER.RLX.incomp_Slyco_light.B.R3041.Map11_reversed	0
Solyc10g050010	SL2.50ch10_47498769_Gypsy_BlastSimOnly_withOTHER.RLX.incomp_Slyco_light.B.R3041.Map11_reversed	0
Solyc10g054260	SL2.50ch10_55079101_Copia.RLX.incomp_Slyco_light.B.R25.Map20_reversed	0
Solyc10g017540	SL2.50ch10_5527763_Copia.RYX.incomp.chim_Slyco_light.B.P55.20.Map20_reversed	0
Solyc10g078810	SL2.50ch10_60504940_Gypsy.RLX.incomp.chim_Slyco_light.B.G94.Map20	0
Solyc11g044680	SL2.50ch11_32406943_Copia_BlastSimOnly_withOTHER.RLX.incomp_Slyco_light.B.R129.Map18	0
Solyc12g062320	SL2.50ch12_31814349_Gypsy_BlastSimOnly_withOTHER.RLX.incomp_Slyco_light.B.R3041.Map11_reversed	0
Solyc12g062980	SL2.50ch12_36017968_Gypsy_BlastSimOnly_withOTHER.RLX.incomp_Slyco_light.B.R3041.Map11_reversed	0
Solyc12g062990	SL2.50ch12_36028420_MuDR_BlastSimOnly.DXX_Slyco_light.B.R1024.Map10	0
Solyc12g063000	SL2.50ch12_36039307_Gypsy_BlastSimOnly_withOTHER.RLX.incomp_Slyco_light.B.R3041.Map11_reversed	0
Solyc12g063000	SL2.50ch12_36042268_Gypsy_BlastSimOnly_withOTHER.RLX.incomp_Slyco_light.B.R3041.Map11_reversed	0
Solyc12g013470	SL2.50ch12_4336576_Copia.RYX.incomp.chim_Slyco_light.B.P55.20.Map20_reversed	0
Solyc12g035870	SL2.50ch12_54304577_Gypsy.RLX.incomp_Slyco_light.B.R5019.Map6_reversed	0
Solyc12g035180	SL2.50ch12_59849605_Copia_BlastSimOnly.RLX.incomp_Slyco_light.B.R1066.Map7	0
Solyc09g065480	SL2.50ch09_63591479_Copia.RLX.comp_Slyco_light.B.G1251.Map20	0.00203769
Solyc06g065450	SL2.50ch06_40851790_Copia.RLX.incomp_Slyco_light.B.G1349.Map20	0.00552215
Solyc01g090160	SL2.50ch01_83796591_Copia.RLX.comp_Slyco_light.B.G1251.Map20	0.00714091
Solyc06g065450	SL2.50ch06_40851822_Copia.RYX.incomp.chim_Slyco_light.B.P164.20.Map11	0.010966
Solyc07g054800	SL2.50ch07_62987440_Copia.RLX.incomp.chim_Slyco_light.B.R295.Map20_reversed	0.016707
Solyc09g061390	SL2.50ch09_58996067_Gypsy.RLX.incomp_Slyco_light.B.R12.Map20_reversed	0.0195937
Solyc07g062990	SL2.50ch07_65604288_Copia.RLX.incomp.chim_Slyco_light.B.R295.Map20_reversed	0.0215366
Solyc12g042960	SL2.50ch12_39411665_Copia.RLX.comp_Slyco_light.B.R165.Map20_reversed	0.0234494
Solyc07g056530	SL2.50ch07_64326761_Copia_BlastSimOnly.RLX.incomp_Slyco_light.B.P85.20.Map20_reversed	0.0239714
Solyc12g042960	SL2.50ch12_39411617_Copia.RLX.incomp_Slyco_light.B.G1408.Map12	0.024103
Solyc09g007330	SL2.50ch09_928452_hAT_BlastSimOnly.DTX.incomp_Slyco_light.B.R4501.Map6	0.0274813
Solyc12g042960	SL2.50ch12_39411746_Copia.RLX.incomp.chim_Slyco_light.B.G1425.Map7	0.0309834
Solyc09g074180	SL2.50ch09_65938179_Gypsy.RLX.incomp_Slyco_light.B.R951.Map9_reversed	0.0312958
Solyc03g043930	SL2.50ch03_7655025_MuDR.DTX.incomp.chim_Slyco_light.B.R1194.Map20	0.0333912
Solyc06g051570	SL2.50ch06_35087923_MuDR.DTX.incomp_Slyco_light.B.G1417.Map20_reversed	0.0365219
Solyc04g081300	SL2.50ch04_65338302_Copia.RLX.incomp.chim_Slyco_light.B.R295.Map20_reversed	0.0478582
Solyc08g075550	SL2.50ch08_59717487_Gypsy.RLX.incomp_Slyco_light.B.R5019.Map6_reversed	0.0499169
Solyc06g053600	SL2.50ch06_36408653_Copia.RLX.comp_Slyco_light.B.R165.Map20_reversed	0.0499857
Solyc06g053600	SL2.50ch06_36408678_Copia.RLX.incomp.chim_Slyco_light.B.G1425.Map7	0.0500488
Solyc09g065480	SL2.50ch09_63591511_Copia.RYX.incomp.chim_Slyco_light.B.P55.20.Map20_reversed	0.0504205
Solyc01g007950	SL2.50ch01_2134672_Copia.RYX.incomp.chim_Slyco_light.B.P55.20.Map20_reversed	0.0519178
Solyc01g049900	SL2.50ch01_47152054_Copia.RLX.incomp_Slyco_light.B.R792.Map20	0.0560975
Solyc09g055930	SL2.50ch09_46196540_Gypsy.RXX.chim_Slyco_light.B.G1410.Map5	0.0679851
Solyc09g061390	SL2.50ch09_58996067_Copia.RLX.incomp.chim_Slyco_light.B.R6003.Map6	0.0766638
Solyc07g055700	SL2.50ch07_63643051_Gypsy.RLX.incomp_Slyco_light.B.G1424.Map5	0.097404
Solyc08g006510	SL2.50ch08_1110487_Gypsy.RLX.incomp_Slyco_light.B.R514.Map6	0.101779
Solyc07g055700	SL2.50ch07_63642900_Gypsy.RLX.incomp.chim_Slyco_light.B.R213.Map7_reversed	0.104184
Solyc04g081300	SL2.50ch04_65338302_Copia.RYX.incomp.chim_Slyco_light.B.G1242.Map20	0.105091
Solyc04g081300	SL2.50ch04_65338302_Copia.RYX.incomp.chim_Slyco_light.B.P164.20.Map11	0.105091
Solyc01g091150	SL2.50ch01_84817942_hAT.DTX.comp_Slyco_light.B.G1307.Map7	0.112782
Solyc04g081300	SL2.50ch04_65338302_Copia.RYX.incomp.chim_Slyco_light.B.R3874.Map5	0.127797
Solyc04g081300	SL2.50ch04_65338267_Gypsy.RLX.incomp.chim_Slyco_light.B.R213.Map7_reversed	0.129776
Solyc02g062130	SL2.50ch02_33707333_Copia.RLX.comp_Slyco_light.B.R150.Map20	0.129823
Solyc07g054800	SL2.50ch07_62987414_MuDR.DTX.incomp.chim_Slyco_light.B.R1194.Map20	0.138234
Solyc07g055700	SL2.50ch07_63642888_MuDR.DTX.incomp_Slyco_light.B.G1417.Map20_reversed	0.140851
Solyc07g055700	SL2.50ch07_63642986_Copia.RYX.incomp.chim_Slyco_light.B.R3874.Map5	0.142575
Solyc02g062130	SL2.50ch02_33707397_Copia.RYX.incomp.chim_Slyco_light.B.P98.219.Map20	0.142691
Solyc07g055700	SL2.50ch07_63643072_Copia.RLX.incomp.chim_Slyco_light.B.R295.Map20_reversed	0.152162
Solyc07g054800	SL2.50ch07_62987321_LINE.RIX.incomp_Slyco_light.B.R3545.Map5	0.16206
Solyc10g049560	SL2.50ch10_46139900_Copia.RYX.incomp.chim_Slyco_light.B.P55.20.Map20_reversed	0.177312
Solyc07g055700	SL2.50ch07_63643072_Copia.RYX.incomp.chim_Slyco_light.B.G1242.Map20	0.180764
Solyc09g065390	SL2.50ch09_63507216_Copia.RYX.incomp.chim_Slyco_light.B.P55.20.Map20_reversed	0.196909
Solyc09g063140	SL2.50ch09_61194173_Copia_BlastSimOnly.RSX.incomp.chim_Slyco_light.B.G237.Map20_reversed	0.201876
Solyc06g049090	SL2.50ch06_32368739_Gypsy.RLX.incomp_Slyco_light.B.R1156.Map20_reversed	0.224533
Solyc07g054800	SL2.50ch07_62987440_Copia.RYX.incomp.chim_Slyco_light.B.P164.20.Map11	0.240473
Solyc07g055700	SL2.50ch07_63643072_Copia.RYX.incomp.chim_Slyco_light.B.P164.20.Map11	0.25262
Solyc04g080360	SL2.50ch04_64566519_Copia.RLX.incomp_Slyco_light.B.R3111.Map8_reversed	0.260338
Solyc01g095130	SL2.50ch01_86516828_Copia_BlastSimOnly.RLX.incomp_Slyco_light.B.P85.20.Map20_reversed	0.293485
Solyc01g095130	SL2.50ch01_86516806_Copia.RYX.incomp.chim_Slyco_light.B.P55.20.Map20_reversed	0.309761
Solyc05g054070	SL2.50ch05_64050692_Copia.RYX.incomp.chim_Slyco_light.B.G1242.Map20	0.421742
Solyc04g016400	SL2.50ch04_7195124_hAT_BlastSimOnly.DTX.incomp_Slyco_light.B.R4501.Map6	0.691053
Solyc11g011610	SL2.50ch11_4668613_hAT_BlastSimOnly.DTX.incomp_Slyco_light.B.R4501.Map6	0.771913
Solyc09g059020	SL2.50ch09_53003858_Copia.RYX.incomp.chim_Slyco_light.B.G1242.Map20	1.73904

## Sheet: Fig3d
Leaf morphology of accessions carrying or lacking the COPIA insertion within BLI2
acc	leaf morphology(1=potato leaf,0=regular leaf)	TIP p/a (1=p;2=a)	group
TS-25	0	2	Cerasiforme
TS-131	0	2	Cerasiforme
TS-223	0	2	Cerasiforme
TS-230	0	2	Cerasiforme
TS-242	0	2	Cerasiforme
TS-536	0	2	Cerasiforme
TS-541	0	2	Cerasiforme
TS-569	0	2	Cerasiforme
TS-594	0	2	Cerasiforme
TS-618	0	2	Cerasiforme
TS-659	0	2	Cerasiforme
TS-2	0	2	Vintage
TS-5	0	2	Vintage
TS-6	0	2	Vintage
TS-9	0	2	Vintage
TS-43	0	2	Vintage
TS-49	0	2	Vintage
TS-72	0	2	Vintage
TS-75	0	2	Vintage
TS-95	0	2	Vintage
TS-117	0	2	Vintage
TS-142	0	2	Vintage
TS-155	0	2	Vintage
TS-163	0	2	Vintage
TS-188	0	2	Vintage
TS-264	0	2	Vintage
TS-278	0	2	Vintage
TS-501	0	2	Vintage
TS-505	1	2	Vintage
TS-506	0	0	Vintage
TS-512	0	2	Vintage
TS-515	0	2	Vintage
TS-520	1	1	Vintage
TS-526	0	2	Vintage
TS-530	0	2	Vintage
TS-535	1	1	Vintage
TS-538	1	1	Vintage
TS-540	0	2	Vintage
TS-549	0	2	Vintage
TS-550	0	2	Vintage
TS-552	0	2	Vintage
TS-557	1	1	Vintage
TS-559	0	2	Vintage
TS-563	0	2	Vintage
TS-564	0	2	Vintage
TS-568	1	1	Vintage
TS-579	0	2	Vintage
TS-599	0	2	Vintage
TS-603	0	2	Vintage
TS-610	0	2	Vintage
TS-611	0	2	Vintage
TS-615	0	2	Vintage
TS-616	0	2	Vintage
TS-625	0	2	Vintage
TS-629	0	2	Vintage
TS-643	0	2	Vintage
TS-658	0	2	Vintage
TS-94	0	2	Cerasiforme
TS-97	0	2	Cerasiforme
TS-98	0	2	Cerasiforme
TS-258	0	2	Cerasiforme
TS-296	0	2	Cerasiforme
TS-528	0	2	Cerasiforme
TS-537	0	2	Cerasiforme
TS-545	0	2	Cerasiforme
TS-582	0	2	Cerasiforme
TS-586	0	2	Cerasiforme
TS-590	0	2	Cerasiforme
TS-598	0	2	Cerasiforme
TS-614	0	2	Cerasiforme
TS-620	0	2	Cerasiforme
TS-623	0	2	Cerasiforme
TS-626	0	2	Cerasiforme
TS-628	0	2	Cerasiforme
TS-647	0	2	Cerasiforme
TS-654	0	2	Cerasiforme
TS-657	0	2	Cerasiforme
TS-1	0	2	Modern
TS-3	0	2	Modern
TS-8	0	2	Modern
TS-147	0	2	Modern
TS-228	0	2	Modern
TS-239	0	2	Modern
TS-253	0	2	Modern
TS-576	0	2	Modern
TS-617	0	2	Modern
TS-77	0	2	Pimpinellifolium
TS-44	0	2	Vintage
TS-169	0	2	Vintage
TS-170	0	2	Vintage
TS-502	0	2	Vintage
TS-503	0	2	Vintage
TS-504	1	1	Vintage
TS-507	0	2	Vintage
TS-508	0	2	Vintage
TS-510	0	2	Vintage
TS-513	0	2	Vintage
TS-516	0	2	Vintage
TS-517	1	1	Vintage
TS-518	0	2	Vintage
TS-519	0	2	Vintage
TS-523	1	2	Vintage
TS-524	1	1	Vintage
TS-525	0	2	Vintage
TS-539	0	2	Vintage
TS-542	0	2	Vintage
TS-546	0	2	Vintage
TS-547	0	2	Vintage
TS-553	0	2	Vintage
TS-556	0	2	Vintage
TS-561	0	2	Vintage
TS-566	0	2	Vintage
TS-571	0	2	Vintage
TS-573	0	2	Vintage
TS-575	0	2	Vintage
TS-578	0	2	Vintage
TS-580	1	1	Vintage
TS-588	0	2	Vintage
TS-589	0	2	Vintage
TS-591	0	2	Vintage
TS-592	1	1	Vintage
TS-596	0	2	Vintage
TS-597	0	2	Vintage
TS-600	0	2	Vintage
TS-605	0	2	Vintage
TS-606	0	2	Vintage
TS-607	0	2	Vintage
TS-608	0	2	Vintage
TS-612	1	1	Vintage
TS-619	0	2	Vintage
TS-621	1	1	Vintage
TS-624	1	1	Vintage
TS-627	1	1	Vintage
TS-641	0	2	Vintage
TS-642	0	2	Vintage
TS-645	0	2	Vintage
TS-646	0	2	Vintage
TS-649	1	1	Vintage
TS-650	0	2	Vintage
TS-655	0	2	Vintage
TS-10	0	2	Vintage
TS-60	0	2	Vintage
TS-204	0	2	Vintage
TS-212	0	2	Vintage
TS-241	0	2	Vintage
TS-511	0	2	Vintage
TS-522	0	2	Vintage
TS-527	0	2	Vintage
TS-529	0	2	Vintage
TS-531	0	2	Vintage
TS-534	0	2	Vintage
TS-543	0	2	Vintage
TS-544	0	2	Vintage
TS-548	0	2	Vintage
TS-551	1	2	Vintage
TS-554	0	2	Vintage
TS-558	0	2	Vintage
TS-562	1	1	Vintage
TS-565	0	2	Vintage
TS-567	0	2	Vintage
TS-570	0	2	Vintage
TS-572	0	2	Vintage
TS-574	0	2	Vintage
TS-577	1	2	Vintage
TS-581	0	2	Vintage
TS-583	0	2	Vintage
TS-584	0	2	Vintage
TS-587	0	2	Vintage
TS-595	0	2	Vintage
TS-602	1	2	Vintage
TS-604	0	2	Vintage
TS-609	0	2	Vintage
TS-622	0	2	Vintage
TS-630	0	2	Vintage
TS-631	0	2	Vintage
TS-632	1	2	Vintage
TS-633	0	2	Vintage
TS-634	0	2	Vintage
TS-635	0	2	Vintage
TS-636	0	2	Vintage
TS-637	0	2	Vintage
TS-644	0	2	Vintage
TS-648	0	2	Vintage
TS-653	0	2	Vintage

## Sheet: Fig3e
Fruit color
Acc	fruit color	boolean_trait (1/0)
TS-668	green_shoulder	0
TS-740	orange-red	0
TS-597	white	0
TS-528	yel0	0
TS-626	yel0-white	0
TS-502	green	0
TS-143	orange	0
TS-543	orange	0
TS-645	orange	0
TS-611	orange	0
TS-565	orange	0
TS-624	orange-red	0
TS-563	orange-red	0
TS-539	orange-red	0
TS-627	yel0	0
TS-602	yel0	0
TS-568	yel0	0
TS-734	yel0	0
TS-571	yel0	0
TS-575	yel0	0
TS-230	yel0	0
TS-260	yel0	0
TS-689	yel0	0
TS-025	yel0	0
TS-513	yel0	0
TS-588	yel0	0
TS-596	yel0	0
TS-594	yel0	0
TS-098	yel0	0
TS-595	yel0	0
TS-530	yel0	0
TS-075	yel0	0
TS-558	yel0	0
TS-665	yel0	0
TS-165	yel0	0
TS-628	yel0	0
TS-629	yel0	0
TS-658	yel0	0
TS-521	yel0-green	0
TS-598	yel0-green	0
TS-027	yel0-green	0
TS-664	yel0-orange	0
TS-584	yel0-orange	0
TS-515	yel0-orange	0
TS-599	yel0-orange	0
TS-600	yel0-orange	0
TS-666	yel0-orange	0
TS-736	yel0-orange	0
TS-525	yel0-orange	0
TS-644	yel0-orange	0
TS-607	yel0-orange	0
TS-646	yel0-orange	0
TS-625	yel0-orange	0
TS-651	yel0-red	0
TS-617	yel0-red	0
TS-242	yel0-red	0
TS-591	yel0-red	0
TS-523	yel0-red	0
TS-603	yel0-red	0
TS-605	yel0-red	0
TS-609	yel0-red	0
TS-241	yel0-red	0
TS-620	yel0-white	0
TS-649	pink	1
TS-517	pink	1
TS-516	pink	1
TS-592	pink	1
TS-735	pink	1
TS-518	pink	1
TS-519	pink	1
TS-541	pink	1
TS-659	pink	1
TS-606	pink	1
TS-610	pink	1
TS-683	pink	1
TS-547	pink	1
TS-553	pink	1
TS-739	pink	1
TS-566	pink	1
TS-621	pink	1
TS-690	pink-red	1
TS-676	pink-red	1
TS-582	purple	1
TS-612	purple	1
TS-650	purple	1
TS-585	purple	1
TS-580	purple-black	1
TS-524	purple-black	1
TS-578	purple-black	1
TS-579	purple-black	1
TS-189	purple-black	1
TS-639	purple-black	1
TS-608	purple-black	1
TS-540	purple-black	1
TS-577	purple-black	1
TS-503	purple-black	1
TS-686	purple-black	1
TS-507	purple-pink	1
TS-158	red	1
TS-506	red	1
TS-737	red	1
TS-535	red	1
TS-562	red	1
TS-691	red	1
TS-732	red	1
TS-504	red	1
TS-520	red	1
TS-538	red	1
TS-632	red	1
TS-557	red	1
TS-044	red	1
TS-570	red	1
TS-195	red	1
TS-009	red	1
TS-661	red	1
TS-501	red	1
TS-572	red	1
TS-573	red	1
TS-574	red	1
TS-077	red	1
TS-576	red	1
TS-636	red	1
TS-637	red	1
TS-634	red	1
TS-068	red	1
TS-586	red	1
TS-581	red	1
TS-733	red	1
TS-505	red	1
TS-583	red	1
TS-633	red	1
TS-684	red	1
TS-269	red	1
TS-631	red	1
TS-508	red	1
TS-514	red	1
TS-695	red	1
TS-155	red	1
TS-094	red	1
TS-510	red	1
TS-511	red	1
TS-131	red	1
TS-170	red	1
TS-169	red	1
TS-641	red	1
TS-675	red	1
TS-587	red	1
TS-296	red	1
TS-593	red	1
TS-589	red	1
TS-008	red	1
TS-049	red	1
TS-278	red	1
TS-005	red	1
TS-697	red	1
TS-212	red	1
TS-204	red	1
TS-224	red	1
TS-522	red	1
TS-630	red	1
TS-590	red	1
TS-652	red	1
TS-681	red	1
TS-662	red	1
TS-601	red	1
TS-253	red	1
TS-653	red	1
TS-303	red	1
TS-642	red	1
TS-532	red	1
TS-264	red	1
TS-134	red	1
TS-526	red	1
TS-527	red	1
TS-529	red	1
TS-249	red	1
TS-537	red	1
TS-531	red	1
TS-672	red	1
TS-643	red	1
TS-228	red	1
TS-003	red	1
TS-654	red	1
TS-010	red	1
TS-163	red	1
TS-534	red	1
TS-536	red	1
TS-154	red	1
TS-258	red	1
TS-660	red	1
TS-095	red	1
TS-043	red	1
TS-002	red	1
TS-655	red	1
TS-604	red	1
TS-544	red	1
TS-060	red	1
TS-656	red	1
TS-128	red	1
TS-546	red	1
TS-542	red	1
TS-548	red	1
TS-545	red	1
TS-206	red	1
TS-072	red	1
TS-295	red	1
TS-237	red	1
TS-731	red	1
TS-549	red	1
TS-139	red	1
TS-550	red	1
TS-614	red	1
TS-615	red	1
TS-551	red	1
TS-552	red	1
TS-616	red	1
TS-647	red	1
TS-648	red	1
TS-618	red	1
TS-263	red	1
TS-192	red	1
TS-130	red	1
TS-142	red	1
TS-638	red	1
TS-663	red	1
TS-122	red	1
TS-137	red	1
TS-006	red	1
TS-554	red	1
TS-117	red	1
TS-619	red	1
TS-669	red	1
TS-556	red	1
TS-188	red	1
TS-151	red	1
TS-622	red	1
TS-623	red	1
TS-685	red	1
TS-559	red	1
TS-657	red	1
TS-635	red	1
TS-564	red	1
TS-738	red	1
TS-561	red	1
TS-097	red	1
TS-001	red	1
TS-149	red	1
TS-692	red	1
TS-567	red	1
TS-569	red	1
TS-223	red	1
TS-147	red	1
TS-181	red	1
TS-239	red	1
TS-512	red	1

## Sheet: Fig3j
Quantification of PSY1 expression
Acc	PSY1 (RPKM)	allele
TS-13	29087	rTE
TS-39	9978	rTE
TS-528	28762	rTE
TS-597	29248	rTE
TS-598	23905	rTE
TS-620	19135	rTE
TS-120	98487	rDel
TS-165	60807	rDel
TS-196	81402	rDel
TS-25	75482	rDel
TS-250	69924	rDel
TS-35	83296	rDel
TS-515	76381	rDel
TS-530	87808	rDel
TS-568	81620	rDel
TS-575	62334	rDel
TS-594	56436	rDel
TS-625	47772	rDel
TS-628	91621	rDel
TS-629	68574	rDel
TS-63	29781	rDel
TS-658	82478	rDel
TS-75	46797	rDel
TS-1	79285	R
TS-10	72173	R
TS-100	107506	R
TS-103	96717	R
TS-104	111268	R
TS-106	102390	R
TS-108	91840	R
TS-109	103340	R
TS-11	126404	R
TS-110	80196	R
TS-111	134186	R
TS-112	45941	R
TS-113	60397	R
TS-117	125314	R
TS-118	92945	R
TS-119	108754	R
TS-121	138917	R
TS-123	88630	R
TS-126	133839	R
TS-127	131353	R
TS-128	121003	R
TS-129	111786	R
TS-131	127065	R
TS-132	128216	R
TS-133	128924	R
TS-134	58105	R
TS-135	153334	R
TS-136	82483	R
TS-137	80985	R
TS-138	105569	R
TS-139	86816	R
TS-140	90370	R
TS-141	86040	R
TS-142	63177	R
TS-144	95437	R
TS-145	62912	R
TS-148	101860	R
TS-15	41748	R
TS-151	155627	R
TS-152	51478	R
TS-153	65582	R
TS-154	109188	R
TS-155	109194	R
TS-157	53309	R
TS-158	101992	R
TS-159	79038	R
TS-16	108480	R
TS-160	94754	R
TS-162	141795	R
TS-163	105331	R
TS-164	123144	R
TS-166	143838	R
TS-167	125159	R
TS-168	76415	R
TS-169	113882	R
TS-17	110133	R
TS-171	111410	R
TS-172	58339	R
TS-174	127364	R
TS-175	88945	R
TS-176	86418	R
TS-177	81290	R
TS-178	95620	R
TS-179	47383	R
TS-18	74782	R
TS-180	89465	R
TS-181	117308	R
TS-182	127142	R
TS-183	124410	R
TS-186	117324	R
TS-187	78631	R
TS-188	126133	R
TS-189	111513	R
TS-19	82123	R
TS-190	95108	R
TS-191	86636	R
TS-192	131231	R
TS-193	126765	R
TS-194	103230	R
TS-197	129829	R
TS-2	101162	R
TS-200	105226	R
TS-201	135008	R
TS-202	104273	R
TS-205	92063	R
TS-208	121943	R
TS-209	64909	R
TS-21	90130	R
TS-210	115333	R
TS-211	106219	R
TS-212	92455	R
TS-214	80356	R
TS-215	111216	R
TS-216	95630	R
TS-217	93949	R
TS-218	90615	R
TS-219	95985	R
TS-220	110361	R
TS-221	102106	R
TS-222	108729	R
TS-229	79447	R
TS-23	121743	R
TS-238	99940	R
TS-239	91236	R
TS-24	43150	R
TS-240	102655	R
TS-241	82134	R
TS-245	95920	R
TS-246	99209	R
TS-247	109324	R
TS-248	94275	R
TS-249	124774	R
TS-252	128032	R
TS-253	77937	R
TS-254	103163	R
TS-255	113518	R
TS-256	83789	R
TS-258	106174	R
TS-259	118320	R
TS-26	119453	R
TS-261	108661	R
TS-264	79513	R
TS-266	156401	R
TS-271	92651	R
TS-273	112264	R
TS-276	95620	R
TS-277	105898	R
TS-28	113345	R
TS-281	111922	R
TS-283	80060	R
TS-284	98558	R
TS-285	116793	R
TS-286	88906	R
TS-288	126910	R
TS-29	86530	R
TS-290	100546	R
TS-292	120853	R
TS-294	61300	R
TS-296	136014	R
TS-298	138394	R
TS-299	106034	R
TS-300	82238	R
TS-302	109774	R
TS-303	105004	R
TS-34	89498	R
TS-36	65473	R
TS-37	41967	R
TS-38	62434	R
TS-4	100682	R
TS-40	91836	R
TS-400	83911	R
TS-401	113036	R
TS-403	2451	R
TS-416	150635	R
TS-418	108083	R
TS-42	92211	R
TS-420	80401	R
TS-425	96417	R
TS-428	121414	R
TS-43	115579	R
TS-430	124094	R
TS-432	94450	R
TS-433	127687	R
TS-450	98390	R
TS-47	155178	R
TS-48	116431	R
TS-49	86006	R
TS-5	107544	R
TS-50	80623	R
TS-501	135981	R
TS-503	101779	R
TS-505	168110	R
TS-506	70304	R
TS-507	110401	R
TS-508	93732	R
TS-509	123470	R
TS-51	101342	R
TS-511	90092	R
TS-512	117148	R
TS-513	117335	R
TS-514	91023	R
TS-516	99911	R
TS-517	85542	R
TS-518	111584	R
TS-519	116053	R
TS-520	93912	R
TS-522	141751	R
TS-523	61705	R
TS-524	84706	R
TS-525	100055	R
TS-526	79563	R
TS-527	102490	R
TS-529	140958	R
TS-53	74303	R
TS-531	131274	R
TS-532	130044	R
TS-533	84795	R
TS-535	103265	R
TS-536	107872	R
TS-537	80461	R
TS-538	133106	R
TS-539	91732	R
TS-54	68456	R
TS-540	124334	R
TS-542	91974	R
TS-543	87168	R
TS-544	100723	R
TS-545	93996	R
TS-546	73078	R
TS-547	95309	R
TS-548	57907	R
TS-55	122214	R
TS-550	81289	R
TS-551	123477	R
TS-554	60850	R
TS-556	123753	R
TS-557	52225	R
TS-558	116224	R
TS-56	83753	R
TS-560	66747	R
TS-561	99074	R
TS-562	88943	R
TS-563	98914	R
TS-564	117474	R
TS-565	88025	R
TS-567	134848	R
TS-569	63912	R
TS-57	71273	R
TS-570	105189	R
TS-572	78205	R
TS-573	84319	R
TS-574	77356	R
TS-576	84037	R
TS-577	98933	R
TS-578	86500	R
TS-579	122967	R
TS-58	80237	R
TS-580	106091	R
TS-581	105004	R
TS-582	101009	R
TS-583	84946	R
TS-584	96575	R
TS-585	115172	R
TS-586	85610	R
TS-587	48292	R
TS-588	86429	R
TS-589	87513	R
TS-59	46867	R
TS-590	84853	R
TS-591	84282	R
TS-592	96607	R
TS-593	98942	R
TS-595	114523	R
TS-596	83667	R
TS-599	97210	R
TS-60	121661	R
TS-600	117628	R
TS-602	91663	R
TS-604	90632	R
TS-605	83082	R
TS-606	103068	R
TS-607	104460	R
TS-609	88367	R
TS-61	34009	R
TS-610	51144	R
TS-611	91912	R
TS-612	80774	R
TS-613	52027	R
TS-614	55731	R
TS-615	89725	R
TS-617	111893	R
TS-618	108520	R
TS-619	84553	R
TS-621	119504	R
TS-623	78028	R
TS-624	61768	R
TS-627	136965	R
TS-630	85834	R
TS-631	67701	R
TS-632	106307	R
TS-633	87386	R
TS-634	87158	R
TS-635	96651	R
TS-636	102579	R
TS-637	96064	R
TS-638	64605	R
TS-64	80503	R
TS-640	104845	R
TS-641	74249	R
TS-642	81391	R
TS-643	95241	R
TS-644	143123	R
TS-646	117414	R
TS-648	126431	R
TS-649	77210	R
TS-65	109781	R
TS-650	105964	R
TS-651	79306	R
TS-652	99728	R
TS-653	90627	R
TS-654	80737	R
TS-655	123891	R
TS-656	84589	R
TS-657	108386	R
TS-66	96344	R
TS-69	63006	R
TS-7	40370	R
TS-70	41495	R
TS-71	95594	R
TS-72	87693	R
TS-73	51385	R
TS-74	74830	R
TS-76	113135	R
TS-77	121170	R
TS-78	133002	R
TS-8	109743	R
TS-83	114332	R
TS-85	93837	R
TS-86	56649	R
TS-88	70517	R
TS-89	102299	R
TS-9	123148	R
TS-90	132544	R
TS-91	95138	R
TS-94	102956	R
TS-95	81040	R
TS-97	76823	R
TS-99	75370	R

## Sheet: Fig 4a
Loci associated with metabolite variation in SNP-GWAS
Associated loci
Chr	Start	Stop	Metabolite
SL2.50ch02	44467462	44467463	SlFM0003
SL2.50ch09	28110009	28110010	SlFM0006
SL2.50ch01	92524165	92524166	SlFM0008
SL2.50ch04	35901895	35901896	SlFM0008
SL2.50ch01	92524165	92524166	SlFM0009
SL2.50ch04	35901895	35901896	SlFM0009
SL2.50ch04	35901895	35901896	SlFM0010
SL2.50ch01	92524165	92524166	SlFM0011
SL2.50ch04	35901895	35901896	SlFM0011
SL2.50ch01	92524165	92524166	SlFM0022
SL2.50ch02	48527121	48527122	SlFM0023
SL2.50ch02	54177814	54177815	SlFM0023
SL2.50ch06	21771647	21771648	SlFM0023
SL2.50ch08	41315353	41315354	SlFM0023
SL2.50ch09	69842849	69842850	SlFM0023
SL2.50ch11	2867894	2867895	SlFM0023
SL2.50ch11	7841442	7841443	SlFM0023
SL2.50ch01	92524165	92524166	SlFM0024
SL2.50ch05	6266568	6266569	SlFM0030
SL2.50ch12	33338587	33338588	SlFM0030
SL2.50ch05	16960563	16960564	SlFM0042
SL2.50ch01	92524165	92524166	SlFM0049
SL2.50ch12	54315576	54315577	SlFM0052
SL2.50ch06	43641790	43672094	SlFM0055
SL2.50ch06	44753646	44954011	SlFM0055
SL2.50ch07	4007367	4007368	SlFM0061
SL2.50ch02	48527121	48527122	SlFM0064
SL2.50ch02	54177814	54177815	SlFM0064
SL2.50ch06	21771647	21771648	SlFM0064
SL2.50ch08	41315353	41315354	SlFM0064
SL2.50ch11	2867894	2867895	SlFM0064
SL2.50ch04	31928761	31928762	SlFM0069
SL2.50ch07	39040218	39300208	SlFM0070
SL2.50ch11	3998354	3998355	SlFM0070
SL2.50ch09	69305718	69305719	SlFM0072
SL2.50ch01	92524165	92524166	SlFM0078
SL2.50ch10	20810911	20810912	SlFM0078
SL2.50ch01	92524165	92524166	SlFM0087
SL2.50ch01	92524165	92524166	SlFM0088
SL2.50ch01	92524165	92524166	SlFM0090
SL2.50ch01	92524165	92524166	SlFM0094
SL2.50ch04	35901895	35901896	SlFM0094
SL2.50ch05	5566541	5746976	SlFM0104
SL2.50ch11	55322622	55322623	SlFM0109
SL2.50ch07	4007367	4007368	SlFM0110
SL2.50ch07	4007367	4007368	SlFM0115
SL2.50ch09	24475042	24475043	SlFM0115
SL2.50ch02	54128691	54445220	SlFM0117
SL2.50ch11	55283840	55322623	SlFM0117
SL2.50ch03	480507	480508	SlFM1483
SL2.50ch11	48718806	48718807	SlFM0131
SL2.50ch01	92524165	92524166	SlFM0139
SL2.50ch07	58219528	58251963	SlFM0154
SL2.50ch07	58219528	58251963	SlFM0155
SL2.50ch07	58181339	58373924	SlFM0157
SL2.50ch03	3113547	4365271	SlFM0123
SL2.50ch03	3113547	4419640	SlFM0160
SL2.50ch05	6266568	6266569	SlFM0180
SL2.50ch11	48718806	48718807	SlFM0181
SL2.50ch03	3113547	4419640	SlFM0166
SL2.50ch01	45009432	45009433	SlFM0203
SL2.50ch07	4007367	4007368	SlFM0203
SL2.50ch03	3113547	4419640	SlFM0197
SL2.50ch04	6078165	6639493	SlFM0219
SL2.50ch04	24274712	25135646	SlFM0219
SL2.50ch04	52153017	52153018	SlFM0219
SL2.50ch01	92524165	92524166	SlFM0251
SL2.50ch01	88255569	88255570	SlFM0252
SL2.50ch07	17031064	17031065	SlFM0254
SL2.50ch09	44733480	44733481	SlFM0254
SL2.50ch02	43828576	43828577	SlFM0255
SL2.50ch03	3113547	4365271	SlFM0258
SL2.50ch02	54172866	54445220	SlFM0265
SL2.50ch10	52505306	52505307	SlFM0269
SL2.50ch01	95105994	95105995	SlFM0274
SL2.50ch11	45375923	45375924	SlFM0274
SL2.50ch06	12288724	12288725	SlFM0275
SL2.50ch03	3113547	3113548	SlFM0376
SL2.50ch01	92524165	92524166	SlFM0278
SL2.50ch01	92576194	93110893	SlFM0289
SL2.50ch02	53830078	53830079	SlFM0289
SL2.50ch07	57401374	57401375	SlFM0289
SL2.50ch11	53862160	53862161	SlFM0289
SL2.50ch02	54445219	54445220	SlFM0294
SL2.50ch05	33784556	33784557	SlFM0294
SL2.50ch08	8287819	8287820	SlFM0308
SL2.50ch08	28941321	28941322	SlFM0308
SL2.50ch08	39069096	39069097	SlFM0308
SL2.50ch08	41339432	41339433	SlFM0308
SL2.50ch08	41952340	41952341	SlFM0308
SL2.50ch03	3113547	4419640	SlFM0487
SL2.50ch01	86610742	86610743	SlFM0350
SL2.50ch01	98535146	98535147	SlFM0350
SL2.50ch01	76621450	76621451	SlFM0355
SL2.50ch01	77582277	79121854	SlFM0355
SL2.50ch01	77806201	79134427	SlFM0357
SL2.50ch01	76621450	76621451	SlFM0358
SL2.50ch01	77719444	79250223	SlFM0358
SL2.50ch04	1171781	1171782	SlFM0358
SL2.50ch06	11583986	11583987	SlFM0358
SL2.50ch07	65796241	65798730	SlFM0359
SL2.50ch12	1285840	1285841	SlFM0359
SL2.50ch01	76621450	76997386	SlFM0360
SL2.50ch01	77582277	79290973	SlFM0360
SL2.50ch04	1171781	1171782	SlFM0360
SL2.50ch11	54854070	54854071	SlFM0360
SL2.50ch02	54172866	54445220	SlFM0363
SL2.50ch05	35811864	35811865	SlFM0363
SL2.50ch11	55322622	55322623	SlFM0363
SL2.50ch05	33784556	33784557	SlFM0369
SL2.50ch05	6266568	6266569	SlFM0372
SL2.50ch12	33338587	33338588	SlFM0372
SL2.50ch05	6266568	6266569	SlFM0375
SL2.50ch12	33338587	33338588	SlFM0375
SL2.50ch03	3113547	4419640	SlFM0591
SL2.50ch03	3113547	3113548	SlFM0894
SL2.50ch02	53894463	53894464	SlFM0395
SL2.50ch02	54445219	54445220	SlFM0395
SL2.50ch04	41759415	41759416	SlFM0404
SL2.50ch06	886928	2216239	SlFM0404
SL2.50ch06	2883609	2883610	SlFM0404
SL2.50ch08	991336	991337	SlFM0404
SL2.50ch10	2232515	2232516	SlFM0404
SL2.50ch10	64370039	65007752	SlFM0404
SL2.50ch07	2468974	3788816	SlFM0424
SL2.50ch01	89430182	89476517	SlFM0434
SL2.50ch04	55447430	55727429	SlFM0436
SL2.50ch04	57862447	57862448	SlFM0437
SL2.50ch08	49649059	49649060	SlFM0437
SL2.50ch04	55447430	55727429	SlFM0443
SL2.50ch04	55495682	55727429	SlFM0444
SL2.50ch04	57699000	57699001	SlFM0444
SL2.50ch02	48527121	48527122	SlFM0445
SL2.50ch06	21771647	21771648	SlFM0445
SL2.50ch09	69842849	69842850	SlFM0445
SL2.50ch01	77582277	79107817	SlFM0459
SL2.50ch03	3113547	4365271	SlFM0920
SL2.50ch10	40795669	40795670	SlFM0464
SL2.50ch01	84029382	84029383	SlFM0467
SL2.50ch01	83983055	84029383	SlFM0473
SL2.50ch10	59371483	59371484	SlFM0484
SL2.50ch01	13394554	13394555	SlFM0487
SL2.50ch03	3113547	4419640	SlFM0975
SL2.50ch07	2416347	3788816	SlFM0488
SL2.50ch06	11611732	11611733	SlFM0489
SL2.50ch01	86523209	90437270	SlFM0498
SL2.50ch01	91328136	91328137	SlFM0498
SL2.50ch03	3113547	4365271	SlFM1068
SL2.50ch03	3113547	3113548	SlFM1267
SL2.50ch03	3113547	3113548	log3.6.methyl.5.hepten.2.one
SL2.50ch10	397349	397350	SlFM0498
SL2.50ch02	34356332	34789795	SlFM0513
SL2.50ch07	2971618	3457166	SlFM0516
SL2.50ch10	52505306	52505307	SlFM0517
SL2.50ch01	86170250	86170251	SlFM0521
SL2.50ch07	2409505	3788816	SlFM0521
SL2.50ch11	55159017	55159018	SlFM0523
SL2.50ch01	41753340	41753341	SlFM0533
SL2.50ch03	3238816	4419640	SlFM0944
SL2.50ch01	87681744	87681745	SlFM0575
SL2.50ch01	88825809	89476517	SlFM0575
SL2.50ch01	90104370	90104371	SlFM0575
SL2.50ch03	3432062	4365271	SlFM0764
SL2.50ch01	78768565	78768566	SlFM0577
SL2.50ch10	1875142	1875143	SlFM0581
SL2.50ch01	62242072	62242073	SlFM0590
SL2.50ch01	45249014	45249015	SlFM0591
SL2.50ch03	3432062	4365271	SlFM1084
SL2.50ch01	95105994	95105995	SlFM0592
SL2.50ch04	35901895	35901896	SlFM0592
SL2.50ch01	86550723	86550724	SlFM0600
SL2.50ch01	87739044	88516274	SlFM0600
SL2.50ch01	89430182	89455226	SlFM0600
SL2.50ch01	88205943	88398773	SlFM0602
SL2.50ch01	88953401	88953402	SlFM0602
SL2.50ch01	23953078	23953079	SlFM0626
SL2.50ch09	9222874	9222875	SlFM0647
SL2.50ch01	95105994	95105995	SlFM0651
SL2.50ch02	50262525	50262526	SlFM0656
SL2.50ch08	31764001	31764002	SlFM0669
SL2.50ch10	5526336	5526337	SlFM0670
SL2.50ch07	33281491	33281492	SlFM0676
SL2.50ch01	39155194	39155195	SlFM0677
SL2.50ch01	46859365	46859366	SlFM0677
SL2.50ch01	73171417	73171418	SlFM0691
SL2.50ch01	74349121	74349122	SlFM0691
SL2.50ch02	51220998	51220999	SlFM0691
SL2.50ch03	3515904	4365271	SlFM0276
SL2.50ch06	48143627	48143628	SlFM0691
SL2.50ch12	598588	1173246	SlFM0691
SL2.50ch12	4883063	4883064	SlFM0691
SL2.50ch02	54119314	54510460	SlFM0696
SL2.50ch01	96271905	96449925	SlFM0707
SL2.50ch01	96271905	96449925	SlFM0709
SL2.50ch04	55376857	55716503	SlFM0713
SL2.50ch04	55390991	55606989	SlFM0721
SL2.50ch08	8287819	8287820	SlFM0724
SL2.50ch08	28941321	28941322	SlFM0724
SL2.50ch08	39069096	39069097	SlFM0724
SL2.50ch08	41339432	41339433	SlFM0724
SL2.50ch08	41952340	41952341	SlFM0724
SL2.50ch10	2767161	3064242	SlFM0733
SL2.50ch04	54086122	54086123	SlFM0737
SL2.50ch06	811539	2216239	SlFM0737
SL2.50ch10	2182646	2182647	SlFM0737
SL2.50ch10	64828380	64838193	SlFM0737
SL2.50ch04	55376857	56044572	SlFM0755
SL2.50ch04	55376857	55727429	SlFM0756
SL2.50ch03	3712568	4365271	SlFM0376
SL2.50ch01	92524165	92524166	SlFM0770
SL2.50ch02	30077539	30077540	SlFM0773
SL2.50ch11	1430817	1430818	SlFM0785
SL2.50ch09	70266404	70266405	SlFM0788
SL2.50ch01	17037137	17037138	SlFM0793
SL2.50ch01	98535146	98535147	SlFM0793
SL2.50ch09	23419238	23419239	SlFM0793
SL2.50ch10	36693056	36693057	SlFM0797
SL2.50ch10	1930569	1930570	SlFM0802
SL2.50ch07	2796906	3788816	SlFM0815
SL2.50ch01	93843496	93843497	SlFM0819
SL2.50ch01	77582277	79250223	SlFM0827
SL2.50ch04	55376857	55854272	SlFM0828
SL2.50ch04	54297340	54297341	SlFM0829
SL2.50ch04	55224368	56044572	SlFM0829
SL2.50ch04	54297340	54297341	SlFM0834
SL2.50ch04	55376857	55727429	SlFM0834
SL2.50ch09	52735237	52735238	SlFM0841
SL2.50ch01	92524165	92524166	SlFM0842
SL2.50ch08	5430550	5430551	SlFM0849
SL2.50ch08	8287819	8287820	SlFM0849
SL2.50ch08	28941321	28941322	SlFM0849
SL2.50ch08	39069096	39069097	SlFM0849
SL2.50ch08	41952340	41952341	SlFM0849
SL2.50ch08	31764001	31764002	SlFM0852
SL2.50ch06	47293642	47293643	SlFM0865
SL2.50ch09	70340095	70340096	SlFM0865
SL2.50ch10	27554507	27554508	SlFM0865
SL2.50ch12	16862049	16862050	SlFM0865
SL2.50ch03	3712568	4365271	SlFM0894
SL2.50ch03	3712568	4365271	SlFM0919
SL2.50ch03	3712568	4365271	log3.6.methyl.5.hepten.2.one
SL2.50ch03	3712568	4365271	log3.geranylacetone
SL2.50ch11	10954051	11496708	SlFM0902
SL2.50ch11	16748769	16748770	SlFM0902
SL2.50ch11	25395626	25395627	SlFM0902
SL2.50ch11	28596470	28596471	SlFM0902
SL2.50ch11	43860628	43860629	SlFM0902
SL2.50ch11	45660644	45660645	SlFM0902
SL2.50ch11	50756440	50756441	SlFM0902
SL2.50ch03	3795818	4365271	SlFM1267
SL2.50ch11	10954051	11496708	SlFM0903
SL2.50ch11	23422781	23422782	SlFM0903
SL2.50ch11	25395626	25395627	SlFM0903
SL2.50ch11	28596470	28596471	SlFM0903
SL2.50ch11	35025754	35025755	SlFM0903
SL2.50ch11	43860628	43860629	SlFM0903
SL2.50ch11	45660644	45660645	SlFM0903
SL2.50ch11	50756440	50756441	SlFM0903
SL2.50ch09	64032931	64032932	SlFM0906
SL2.50ch10	2115925	2115926	SlFM0906
SL2.50ch10	7530403	7530404	SlFM0906
SL2.50ch10	8126817	8126818	SlFM0906
SL2.50ch10	10940532	11170489	SlFM0906
SL2.50ch10	12546777	12546778	SlFM0906
SL2.50ch10	14692806	14692807	SlFM0906
SL2.50ch10	16523252	16640672	SlFM0906
SL2.50ch10	17385371	17385372	SlFM0906
SL2.50ch10	19072198	19651208	SlFM0906
SL2.50ch10	22722268	22806582	SlFM0906
SL2.50ch10	23812138	24235347	SlFM0906
SL2.50ch10	25591111	25604399	SlFM0906
SL2.50ch10	28552810	28552811	SlFM0906
SL2.50ch10	29920416	29979616	SlFM0906
SL2.50ch10	33597015	33677284	SlFM0906
SL2.50ch10	36038666	36038667	SlFM0906
SL2.50ch10	37725737	37725738	SlFM0906
SL2.50ch10	38319135	39262484	SlFM0906
SL2.50ch10	39905537	39905538	SlFM0906
SL2.50ch10	40772859	40772860	SlFM0906
SL2.50ch10	46419311	47616503	SlFM0906
SL2.50ch10	48645779	48645780	SlFM0906
SL2.50ch03	4012654	4365271	SlFM0207
SL2.50ch11	10107330	10107331	SlFM0911
SL2.50ch11	11323726	11496708	SlFM0911
SL2.50ch05	41711252	41711253	SlFM0914
SL2.50ch05	55405123	55405124	SlFM0914
SL2.50ch08	8287819	8287820	SlFM0914
SL2.50ch08	22240135	22240136	SlFM0914
SL2.50ch08	28941321	28941322	SlFM0914
SL2.50ch08	39069096	39069097	SlFM0914
SL2.50ch08	41339432	41339433	SlFM0914
SL2.50ch08	41952340	41952341	SlFM0914
SL2.50ch03	13318458	13318459	SlFM0539
SL2.50ch03	13332265	13332266	SlFM1931
SL2.50ch12	63698799	63698800	SlFM0920
SL2.50ch10	10202750	10202751	SlFM0929
SL2.50ch12	41643543	41643544	SlFM0932
SL2.50ch05	6563328	6563329	SlFM0938
SL2.50ch10	19547065	19547066	SlFM0941
SL2.50ch10	25604398	25604399	SlFM0941
SL2.50ch10	34834697	34834698	SlFM0941
SL2.50ch03	15969336	15969337	SlFM1954
SL2.50ch09	45377318	45377319	SlFM0949
SL2.50ch09	68425804	68425805	SlFM0951
SL2.50ch07	58701779	58701780	SlFM0959
SL2.50ch10	63851090	64536783	SlFM0959
SL2.50ch11	3020790	3228257	SlFM0960
SL2.50ch10	63927225	64501128	SlFM0961
SL2.50ch01	77834261	79121854	SlFM0962
SL2.50ch01	83946893	84029383	SlFM0964
SL2.50ch01	76531547	76621451	SlFM0967
SL2.50ch01	77230121	79250223	SlFM0967
SL2.50ch04	1171781	1171782	SlFM0967
SL2.50ch01	76621450	76621451	SlFM0969
SL2.50ch01	77582277	79250223	SlFM0969
SL2.50ch01	76531547	76621451	SlFM0970
SL2.50ch01	77806201	79250223	SlFM0970
SL2.50ch04	1171781	1171782	SlFM0970
SL2.50ch01	83946893	84029383	SlFM0971
SL2.50ch03	19737740	19737741	SlFM0575
SL2.50ch02	30270021	30270022	SlFM0976
SL2.50ch01	76621450	76621451	SlFM0981
SL2.50ch01	77582277	79250223	SlFM0981
SL2.50ch01	78768565	78768566	SlFM0982
SL2.50ch01	77582277	79208737	SlFM0984
SL2.50ch02	43640344	45610323	SlFM0985
SL2.50ch02	53265764	53265765	SlFM0987
SL2.50ch04	58622448	58830904	SlFM0987
SL2.50ch01	76531547	76621451	SlFM0990
SL2.50ch01	77582277	79250223	SlFM0990
SL2.50ch01	78768565	78809909	SlFM0991
SL2.50ch01	89076820	89076821	SlFM0994
SL2.50ch01	89076820	89076821	SlFM0995
SL2.50ch10	10202750	10202751	SlFM1007
SL2.50ch11	55151475	55151476	SlFM1009
SL2.50ch07	44373168	44373169	SlFM1024
SL2.50ch01	76494272	79250223	SlFM1027
SL2.50ch07	50623694	50623695	SlFM1027
SL2.50ch11	54843277	54854071	SlFM1027
SL2.50ch02	36534807	36534808	SlFM1039
SL2.50ch02	38541852	38777938	SlFM1039
SL2.50ch02	46227624	46327513	SlFM1039
SL2.50ch04	24630793	24630794	SlFM1039
SL2.50ch02	19214675	19214676	SlFM1062
SL2.50ch01	89076820	89076821	SlFM1065
SL2.50ch05	1068904	1068905	SlFM1065
SL2.50ch03	20646573	20646574	SlFM1251
SL2.50ch01	89430182	89455226	SlFM1072
SL2.50ch06	44753646	44954011	SlFM1072
SL2.50ch03	23694971	23697270	SlFM1931
SL2.50ch01	78768565	78768566	SlFM1100
SL2.50ch03	37388849	37388850	SlFM1931
SL2.50ch05	5666392	5666393	SlFM1100
SL2.50ch09	47954489	47954490	SlFM1100
SL2.50ch10	19871869	19871870	SlFM1100
SL2.50ch01	78772844	78911283	SlFM1106
SL2.50ch07	2813165	3601011	SlFM1114
SL2.50ch04	25182252	25182253	SlFM1122
SL2.50ch04	52153017	52153018	SlFM1122
SL2.50ch04	52991066	52991067	SlFM1122
SL2.50ch05	1551056	1551057	SlFM1122
SL2.50ch07	62625139	62625140	SlFM1122
SL2.50ch01	1087292	1087293	SlFM1124
SL2.50ch05	3234505	3234506	SlFM1124
SL2.50ch01	89476516	90931766	SlFM1130
SL2.50ch04	19693040	19693041	SlFM1130
SL2.50ch01	10973485	10973486	SlFM1131
SL2.50ch02	40416062	40868276	SlFM1131
SL2.50ch03	44796627	44796628	SlFM1714
SL2.50ch11	28596470	28596471	SlFM1133
SL2.50ch03	54668311	54668312	SlFM0498
SL2.50ch11	28596470	28596471	SlFM1136
SL2.50ch06	45554324	45554325	SlFM1137
SL2.50ch12	42665904	42665905	SlFM1137
SL2.50ch11	5060936	5060937	SlFM1139
SL2.50ch03	55339349	55339350	SlFM0498
SL2.50ch11	28596470	28596471	SlFM1142
SL2.50ch01	77806201	79201351	SlFM1153
SL2.50ch01	78452489	78911283	SlFM1160
SL2.50ch01	78452489	79099203	SlFM1162
SL2.50ch06	11044010	11044011	SlFM1163
SL2.50ch08	61047229	61831464	SlFM1163
SL2.50ch08	63000127	63000128	SlFM1163
SL2.50ch10	60765997	60765998	SlFM1171
SL2.50ch07	57927159	57927160	SlFM1189
SL2.50ch07	17111505	17111506	SlFM1200
SL2.50ch11	44780288	44780289	SlFM1200
SL2.50ch11	45660644	45660645	SlFM1200
SL2.50ch01	76621450	76621451	SlFM1204
SL2.50ch01	77806201	79290973	SlFM1204
SL2.50ch09	982004	982005	SlFM1216
SL2.50ch05	55405123	55405124	SlFM1242
SL2.50ch08	8287819	8287820	SlFM1242
SL2.50ch08	39069096	39069097	SlFM1242
SL2.50ch08	41339432	41339433	SlFM1242
SL2.50ch08	41952340	41952341	SlFM1242
SL2.50ch11	55392519	55392520	SlFM1242
SL2.50ch06	46253486	46253487	SlFM1250
SL2.50ch03	56938551	56938552	SlFM0691
SL2.50ch01	78768565	78911283	SlFM1260
SL2.50ch03	56938551	56938552	SlFM1574
SL2.50ch03	61009237	61447368	SlFM1816
SL2.50ch01	69687620	69687621	SlFM1278
SL2.50ch01	87437339	89476517	SlFM1278
SL2.50ch01	90104370	90104371	SlFM1278
SL2.50ch01	93633573	93633574	SlFM1278
SL2.50ch01	88673650	89430183	SlFM1279
SL2.50ch12	40707239	40707240	SlFM1290
SL2.50ch01	77834261	79107817	SlFM1294
SL2.50ch08	12451647	12451648	SlFM1297
SL2.50ch08	20043247	20043248	SlFM1297
SL2.50ch08	29390706	29390707	SlFM1297
SL2.50ch08	31025265	31577585	SlFM1297
SL2.50ch08	33869492	33869493	SlFM1297
SL2.50ch08	38880986	38880987	SlFM1297
SL2.50ch08	39666055	39666056	SlFM1297
SL2.50ch08	42391590	42391591	SlFM1297
SL2.50ch08	47839937	47839938	SlFM1297
SL2.50ch08	48575980	48575981	SlFM1297
SL2.50ch08	51270443	51270444	SlFM1297
SL2.50ch01	78191839	79099203	SlFM1298
SL2.50ch01	78452489	78911283	SlFM1299
SL2.50ch01	77806201	79107817	SlFM1302
SL2.50ch03	61773351	61773352	SlFM1100
SL2.50ch03	62580667	62580668	SlFM1931
SL2.50ch11	10107330	10107331	SlFM1311
SL2.50ch11	11496707	11496708	SlFM1311
SL2.50ch04	60828674	60828675	SlFM1320
SL2.50ch11	54384117	54384118	SlFM1323
SL2.50ch01	83946893	84029383	SlFM1330
SL2.50ch11	3228256	3228257	SlFM1330
SL2.50ch01	84003906	84029383	SlFM1333
SL2.50ch01	83946893	84029383	SlFM1338
SL2.50ch01	76531547	76621451	SlFM1340
SL2.50ch01	77582277	79290973	SlFM1340
SL2.50ch01	76621450	76621451	SlFM1341
SL2.50ch01	77806201	79250223	SlFM1341
SL2.50ch01	76531547	76621451	SlFM1345
SL2.50ch01	77582277	79290973	SlFM1345
SL2.50ch04	55376857	55376858	SlFM1355
SL2.50ch04	58285030	58285031	SlFM1355
SL2.50ch01	78215407	78911283	SlFM1383
SL2.50ch01	78452489	78911283	SlFM1384
SL2.50ch01	78215407	78911283	SlFM1385
SL2.50ch03	63319296	63319297	SlFM1931
SL2.50ch11	28596470	28596471	SlFM1391
SL2.50ch01	76531547	76621451	SlFM1393
SL2.50ch01	77230121	79250223	SlFM1393
SL2.50ch04	55376857	55727429	SlFM1394
SL2.50ch03	64657241	64657242	SlFM0885
SL2.50ch11	28596470	28596471	SlFM1395
SL2.50ch03	64657241	64657242	SlFM1847
SL2.50ch11	28596470	28596471	SlFM1408
SL2.50ch03	66701686	66701687	SlFM1574
SL2.50ch11	28596470	28596471	SlFM1410
SL2.50ch07	17111505	17111506	SlFM1417
SL2.50ch11	45660644	45660645	SlFM1417
SL2.50ch05	12429572	12429573	SlFM1423
SL2.50ch01	84003906	84003907	SlFM1441
SL2.50ch03	67014665	67014666	SlFM1931
SL2.50ch11	10107330	10107331	SlFM1442
SL2.50ch11	11496707	11496708	SlFM1442
SL2.50ch12	666851	666852	SlFM1442
SL2.50ch03	67851563	67851564	SlFM0464
SL2.50ch11	10107330	10107331	SlFM1443
SL2.50ch11	11496707	11496708	SlFM1443
SL2.50ch01	77806201	79208737	SlFM1449
SL2.50ch01	84003906	84029383	SlFM1463
SL2.50ch11	3020790	3228257	SlFM1463
SL2.50ch01	84003906	84003907	SlFM1468
SL2.50ch01	4225462	4225463	SlFM1470
SL2.50ch01	77547445	77605738	SlFM1470
SL2.50ch01	78903935	78911283	SlFM1470
SL2.50ch01	4225462	4225463	SlFM1472
SL2.50ch01	77605737	77605738	SlFM1472
SL2.50ch01	78903935	78903936	SlFM1472
SL2.50ch01	4225462	4225463	SlFM1473
SL2.50ch01	77605737	77605738	SlFM1473
SL2.50ch01	78903935	78911283	SlFM1473
SL2.50ch01	76494272	76621451	SlFM1483
SL2.50ch01	77230121	79250223	SlFM1483
SL2.50ch03	68169100	68169101	SlFM1785
SL2.50ch05	12429572	12429573	SlFM1497
SL2.50ch01	78291523	78911283	SlFM1503
SL2.50ch01	78291523	78911283	SlFM1504
SL2.50ch01	78772844	78911283	SlFM1506
SL2.50ch01	78768565	78911283	SlFM1507
SL2.50ch01	78191839	78911283	SlFM1509
SL2.50ch01	76621450	76621451	SlFM1520
SL2.50ch01	77230121	79250223	SlFM1520
SL2.50ch10	10202750	10202751	SlFM1534
SL2.50ch01	87819270	90104371	SlFM1535
SL2.50ch01	80396865	80409570	SlFM1537
SL2.50ch04	30771951	30771952	SlFM1539
SL2.50ch01	78291523	78911283	SlFM1541
SL2.50ch01	78291523	78911283	SlFM1542
SL2.50ch09	68988224	69336584	SlFM1543
SL2.50ch01	78911282	78911283	SlFM1547
SL2.50ch07	64717953	64717954	SlFM1550
SL2.50ch10	64838192	64838193	SlFM1550
SL2.50ch11	1241448	1241449	SlFM1550
SL2.50ch01	80396865	80409570	SlFM1565
SL2.50ch02	32980548	32980549	SlFM1565
SL2.50ch05	65026007	65143074	SlFM1565
SL2.50ch08	60841817	60841818	SlFM1565
SL2.50ch08	63634349	63634350	SlFM1565
SL2.50ch12	2583426	2583427	SlFM1565
SL2.50ch03	68732642	68732643	SlFM1997
SL2.50ch11	28596470	28596471	SlFM1573
SL2.50ch01	86696168	86822950	SlFM1574
SL2.50ch01	91531951	91531952	SlFM1574
SL2.50ch03	69061746	69067840	SlFM0902
SL2.50ch03	69061746	69067840	SlFM0903
SL2.50ch03	69061746	69067840	SlFM0911
SL2.50ch07	38822100	39342415	SlFM1574
SL2.50ch07	55623538	55623539	SlFM1574
SL2.50ch08	45014734	45014735	SlFM1574
SL2.50ch08	65763145	65763146	SlFM1574
SL2.50ch01	95918751	95918752	SlFM1575
SL2.50ch01	77806201	79121854	SlFM1586
SL2.50ch10	34718891	34718892	SlFM1587
SL2.50ch01	80396865	80409570	SlFM1599
SL2.50ch01	86855642	86855643	SlFM1599
SL2.50ch02	32980548	32980549	SlFM1599
SL2.50ch05	65026007	65026008	SlFM1599
SL2.50ch08	29573126	29573127	SlFM1599
SL2.50ch08	63634349	63634350	SlFM1599
SL2.50ch11	4236793	4456621	SlFM1599
SL2.50ch12	2533460	2583427	SlFM1599
SL2.50ch01	80396865	80409570	SlFM1607
SL2.50ch02	32980548	32980549	SlFM1607
SL2.50ch02	45777496	45777497	SlFM1607
SL2.50ch08	29573126	29573127	SlFM1607
SL2.50ch11	4456620	4456621	SlFM1607
SL2.50ch01	80396865	80396866	SlFM1612
SL2.50ch01	86365731	86365732	SlFM1612
SL2.50ch02	32980548	32980549	SlFM1612
SL2.50ch05	65026007	65143074	SlFM1612
SL2.50ch08	29573126	29573127	SlFM1612
SL2.50ch08	60841817	60841818	SlFM1612
SL2.50ch08	63634349	63634350	SlFM1612
SL2.50ch12	2583426	2583427	SlFM1612
SL2.50ch10	57698572	57698573	SlFM1625
SL2.50ch07	61406611	61406612	SlFM1654
SL2.50ch09	69210606	69341748	SlFM1654
SL2.50ch01	77821002	79107817	SlFM1658
SL2.50ch11	54153065	54153066	SlFM1660
SL2.50ch01	77834261	79099203	SlFM1661
SL2.50ch04	937155	1171782	SlFM1661
SL2.50ch01	78191839	79099203	SlFM1664
SL2.50ch11	53591806	53591807	SlFM1685
SL2.50ch09	68988224	69341748	SlFM1695
SL2.50ch01	76621450	76621451	SlFM1706
SL2.50ch01	77806201	79250223	SlFM1706
SL2.50ch04	1171781	1171782	SlFM1706
SL2.50ch01	76621450	76621451	SlFM1709
SL2.50ch01	77806201	79121854	SlFM1709
SL2.50ch10	64370039	65388267	SlFM1710
SL2.50ch03	69061746	69067840	SlFM1311
SL2.50ch01	83733921	84029383	SlFM1734
SL2.50ch01	84029382	84029383	SlFM1741
SL2.50ch11	10954051	10954052	SlFM1741
SL2.50ch01	84003906	84029383	SlFM1746
SL2.50ch09	68692574	69341748	SlFM1747
SL2.50ch07	12263596	12263597	SlFM1750
SL2.50ch10	64370039	65185085	SlFM1751
SL2.50ch01	76494272	76621451	SlFM1758
SL2.50ch01	77582277	79250223	SlFM1758
SL2.50ch04	1171781	1171782	SlFM1758
SL2.50ch10	2638711	2805490	SlFM1761
SL2.50ch09	69210606	69305719	SlFM1767
SL2.50ch10	2676683	2676684	SlFM1767
SL2.50ch04	21005755	21005756	SlFM1768
SL2.50ch06	11373749	11373750	SlFM1768
SL2.50ch04	21005755	21005756	SlFM1769
SL2.50ch06	11373749	11373750	SlFM1769
SL2.50ch09	69305718	69305719	SlFM1773
SL2.50ch09	69305718	69305719	SlFM1774
SL2.50ch03	69061746	69067840	SlFM1443
SL2.50ch03	69061746	69067840	SlFM1785
SL2.50ch11	10954051	11323727	SlFM1785
SL2.50ch11	12458246	12458247	SlFM1785
SL2.50ch11	15805320	15805321	SlFM1785
SL2.50ch11	18638928	18638929	SlFM1785
SL2.50ch11	23422781	23422782	SlFM1785
SL2.50ch11	32002315	32002316	SlFM1785
SL2.50ch11	35025754	35025755	SlFM1785
SL2.50ch11	39400095	39400096	SlFM1785
SL2.50ch11	41924182	41924183	SlFM1785
SL2.50ch11	45783626	45852033	SlFM1785
SL2.50ch12	666851	666852	SlFM1785
SL2.50ch09	8550509	8550510	SlFM1795
SL2.50ch12	39369316	39369317	SlFM1796
SL2.50ch01	4225462	4225463	SlFM1804
SL2.50ch01	77605737	77605738	SlFM1804
SL2.50ch01	76384304	79290973	SlFM1816
SL2.50ch03	69061746	69067840	SlFM1977
SL2.50ch04	903596	1171782	SlFM1816
SL2.50ch05	5618154	5823999	SlFM1816
SL2.50ch01	78291523	78291524	SlFM1826
SL2.50ch01	78903935	78911283	SlFM1826
SL2.50ch06	16697261	16697262	SlFM1826
SL2.50ch01	78291523	78291524	SlFM1832
SL2.50ch06	16697261	16697262	SlFM1832
SL2.50ch03	69067839	69067840	SlFM0316
SL2.50ch11	55262331	55262332	SlFM1849
SL2.50ch12	872550	872551	SlFM1854
SL2.50ch04	49217399	49217400	SlFM1882
SL2.50ch10	64209479	64536783	SlFM1885
SL2.50ch01	80396865	80409570	SlFM1887
SL2.50ch02	32980548	32980549	SlFM1887
SL2.50ch02	45777496	45777497	SlFM1887
SL2.50ch05	65026007	65026008	SlFM1887
SL2.50ch07	45284775	45284776	SlFM1887
SL2.50ch08	29573126	29573127	SlFM1887
SL2.50ch08	60841817	60841818	SlFM1887
SL2.50ch08	63634349	63634350	SlFM1887
SL2.50ch11	4456620	4558896	SlFM1887
SL2.50ch12	2583426	2583427	SlFM1887
SL2.50ch01	80396865	80409570	SlFM1897
SL2.50ch01	86365731	86365732	SlFM1897
SL2.50ch02	32980548	32980549	SlFM1897
SL2.50ch05	65026007	65026008	SlFM1897
SL2.50ch06	46253486	46253487	SlFM1897
SL2.50ch08	29573126	29573127	SlFM1897
SL2.50ch08	60841817	60841818	SlFM1897
SL2.50ch08	63634349	63634350	SlFM1897
SL2.50ch12	2583426	2583427	SlFM1897
SL2.50ch08	62119636	62119637	SlFM1908
SL2.50ch03	69067839	69067840	SlFM1133
SL2.50ch01	5791834	5791835	SlFM1931
SL2.50ch01	10684225	10684226	SlFM1931
SL2.50ch01	13342307	13342308	SlFM1931
SL2.50ch01	23895349	23935135	SlFM1931
SL2.50ch01	62931790	62931791	SlFM1931
SL2.50ch01	80675878	80681362	SlFM1931
SL2.50ch01	82436453	82436454	SlFM1931
SL2.50ch01	88349326	88349327	SlFM1931
SL2.50ch01	93671207	93671208	SlFM1931
SL2.50ch03	69067839	69067840	SlFM1136
SL2.50ch03	69067839	69067840	SlFM1142
SL2.50ch03	69067839	69067840	SlFM1307
SL2.50ch03	69067839	69067840	SlFM1391
SL2.50ch03	69067839	69067840	SlFM1395
SL2.50ch03	69067839	69067840	SlFM1408
SL2.50ch04	550838	550839	SlFM1931
SL2.50ch04	1734902	1734903	SlFM1931
SL2.50ch04	48136271	48136272	SlFM1931
SL2.50ch05	26058237	26058238	SlFM1931
SL2.50ch05	58892664	58892665	SlFM1931
SL2.50ch06	47293642	47293643	SlFM1931
SL2.50ch07	4007367	4007368	SlFM1931
SL2.50ch07	19901144	19901145	SlFM1931
SL2.50ch07	44386397	44386398	SlFM1931
SL2.50ch07	52624651	52624652	SlFM1931
SL2.50ch07	54736979	54737160	SlFM1931
SL2.50ch08	15000217	15000218	SlFM1931
SL2.50ch08	37864764	37864765	SlFM1931
SL2.50ch08	54136086	54136087	SlFM1931
SL2.50ch09	15005232	15005233	SlFM1931
SL2.50ch09	24475042	24475043	SlFM1931
SL2.50ch10	982907	982908	SlFM1931
SL2.50ch10	6184775	6184776	SlFM1931
SL2.50ch10	35757254	35757255	SlFM1931
SL2.50ch11	16104217	16104218	SlFM1931
SL2.50ch11	49618914	49618915	SlFM1931
SL2.50ch12	4282111	4282112	SlFM1931
SL2.50ch01	656217	932530	SlFM1933
SL2.50ch01	69638383	69638384	SlFM1934
SL2.50ch01	76494272	76621451	SlFM1934
SL2.50ch09	71477243	71477244	SlFM1934
SL2.50ch10	13079233	13079234	SlFM1934
SL2.50ch12	252852	252853	SlFM1934
SL2.50ch12	1091130	1091131	SlFM1934
SL2.50ch01	298750	932530	SlFM1947
SL2.50ch09	7246088	7246089	SlFM1947
SL2.50ch09	66933845	66962386	SlFM1947
SL2.50ch12	252852	252853	SlFM1948
SL2.50ch01	24805311	24805312	SlFM1952
SL2.50ch01	69638383	69638384	SlFM1952
SL2.50ch01	70350204	70350205	SlFM1952
SL2.50ch01	72601890	72601891	SlFM1952
SL2.50ch01	73290781	73290782	SlFM1952
SL2.50ch01	74478775	74478776	SlFM1952
SL2.50ch08	2356491	2356492	SlFM1952
SL2.50ch09	71477243	71477244	SlFM1952
SL2.50ch12	252852	252853	SlFM1952
SL2.50ch12	1091130	1091131	SlFM1952
SL2.50ch01	66205246	66205247	SlFM1954
SL2.50ch01	66842670	66842671	SlFM1954
SL2.50ch01	68300313	68300314	SlFM1954
SL2.50ch01	72415758	73290782	SlFM1954
SL2.50ch01	74478775	74478776	SlFM1954
SL2.50ch01	96344687	96344688	SlFM1954
SL2.50ch03	69067839	69067840	SlFM1410
SL2.50ch04	62575265	62594570	SlFM1954
SL2.50ch06	7209257	7209258	SlFM1954
SL2.50ch06	12267782	12267783	SlFM1954
SL2.50ch08	2356491	2503564	SlFM1954
SL2.50ch08	59629383	59723403	SlFM1954
SL2.50ch09	71477243	71477244	SlFM1954
SL2.50ch10	26350753	26350754	SlFM1954
SL2.50ch11	17866126	17866127	SlFM1954
SL2.50ch12	235818	252853	SlFM1954
SL2.50ch12	957166	1395279	SlFM1954
SL2.50ch12	63117330	63117331	SlFM1954
SL2.50ch01	69638383	69638384	SlFM1955
SL2.50ch12	1091130	1091131	SlFM1955
SL2.50ch01	78768565	78911283	SlFM1973
SL2.50ch03	69067839	69067840	SlFM1442
SL2.50ch11	10954051	11496708	SlFM1977
SL2.50ch11	16748769	16748770	SlFM1977
SL2.50ch11	23422781	23422782	SlFM1977
SL2.50ch11	25395626	25862790	SlFM1977
SL2.50ch11	28596470	28596471	SlFM1977
SL2.50ch11	35025754	35025755	SlFM1977
SL2.50ch11	38407880	38407881	SlFM1977
SL2.50ch11	43860628	43860629	SlFM1977
SL2.50ch11	45660644	45660645	SlFM1977
SL2.50ch11	46591685	46591686	SlFM1977
SL2.50ch11	50756440	50756441	SlFM1977
SL2.50ch03	69067839	69067840	SlFM1573
SL2.50ch11	10954051	11496708	SlFM1978
SL2.50ch11	16748769	16748770	SlFM1978
SL2.50ch11	23422781	23422782	SlFM1978
SL2.50ch11	25395626	25862790	SlFM1978
SL2.50ch11	28596470	28596471	SlFM1978
SL2.50ch11	35025754	35025755	SlFM1978
SL2.50ch11	38407880	38407881	SlFM1978
SL2.50ch11	44780288	44780289	SlFM1978
SL2.50ch11	45660644	45660645	SlFM1978
SL2.50ch11	46591685	46591686	SlFM1978
SL2.50ch11	49104884	49104885	SlFM1978
SL2.50ch11	50526780	50756441	SlFM1978
SL2.50ch11	10362981	11496708	SlFM1979
SL2.50ch11	12458246	12458247	SlFM1979
SL2.50ch11	16466182	16739425	SlFM1979
SL2.50ch11	17842127	17842128	SlFM1979
SL2.50ch11	18638928	18638929	SlFM1979
SL2.50ch11	19766202	19766203	SlFM1979
SL2.50ch11	20328140	20629955	SlFM1979
SL2.50ch11	21319924	21319925	SlFM1979
SL2.50ch11	22443930	22771808	SlFM1979
SL2.50ch11	23422781	23572138	SlFM1979
SL2.50ch11	25862789	25862790	SlFM1979
SL2.50ch11	28596470	28596471	SlFM1979
SL2.50ch11	29790872	29790873	SlFM1979
SL2.50ch11	30495866	30495867	SlFM1979
SL2.50ch11	32475063	32475064	SlFM1979
SL2.50ch11	34324825	34324826	SlFM1979
SL2.50ch11	35025754	35025755	SlFM1979
SL2.50ch11	36727960	36727961	SlFM1979
SL2.50ch11	38867053	38867054	SlFM1979
SL2.50ch11	40056305	40056306	SlFM1979
SL2.50ch11	43860628	43860629	SlFM1979
SL2.50ch11	44780288	44780289	SlFM1979
SL2.50ch11	45660644	45890670	SlFM1979
SL2.50ch11	48930598	49188542	SlFM1979
SL2.50ch11	50176844	50464687	SlFM1979
SL2.50ch02	41862102	41862103	SlFM1980
SL2.50ch11	50412042	50526781	SlFM1980
SL2.50ch03	69067839	69067840	SlFM1923
SL2.50ch11	10362981	10362982	SlFM1981
SL2.50ch11	10954051	10996027	SlFM1981
SL2.50ch11	12458246	12458247	SlFM1981
SL2.50ch11	22771807	22771808	SlFM1981
SL2.50ch11	23422781	23422782	SlFM1981
SL2.50ch11	24580570	24580571	SlFM1981
SL2.50ch11	25862789	25862790	SlFM1981
SL2.50ch11	28419367	28419368	SlFM1981
SL2.50ch11	30495866	30495867	SlFM1981
SL2.50ch11	32002315	32002316	SlFM1981
SL2.50ch11	34324825	34324826	SlFM1981
SL2.50ch11	35025754	35025755	SlFM1981
SL2.50ch11	44780288	44780289	SlFM1981
SL2.50ch11	45660644	45660645	SlFM1981
SL2.50ch11	46591685	47086631	SlFM1981
SL2.50ch11	50388724	50756441	SlFM1981
SL2.50ch12	22689014	22689015	SlFM1981
SL2.50ch01	84029382	84029383	SlFM1982
SL2.50ch02	53794883	53794884	SlFM1982
SL2.50ch01	84029382	84029383	SlFM1983
SL2.50ch01	83946893	84029383	SlFM1985
SL2.50ch03	69067839	69067840	SlFM1978
SL2.50ch09	71996466	71996467	SlFM1987
SL2.50ch02	32980548	32980549	SlFM1988
SL2.50ch03	69067839	69067840	SlFM1981
SL2.50ch09	1682763	1682764	SlFM1988
SL2.50ch09	71996466	71996467	SlFM1988
SL2.50ch08	53073001	53073002	SlFM1990
SL2.50ch01	75512347	75512348	SlFM1993
SL2.50ch10	62271446	62271447	SlFM1993
SL2.50ch10	63472159	64739613	SlFM1993
SL2.50ch01	80396865	80396866	SlFM1994
SL2.50ch12	2583426	2583427	SlFM1994
SL2.50ch01	80396865	80396866	SlFM1997
SL2.50ch01	86365731	86365732	SlFM1997
SL2.50ch02	32980548	32980549	SlFM1997
SL2.50ch03	69067839	69067840	SlFM1987
SL2.50ch05	65026007	65026008	SlFM1997
SL2.50ch08	60841817	60841818	SlFM1997
SL2.50ch08	63634349	63634350	SlFM1997
SL2.50ch12	2583426	2583427	SlFM1997
SL2.50ch11	3135264	3135265	SlFM1998
SL2.50ch01	80396865	80409570	SlFM1999
SL2.50ch01	85917900	86406118	SlFM1999
SL2.50ch02	32980548	32980549	SlFM1999
SL2.50ch05	65026007	65143074	SlFM1999
SL2.50ch08	29573126	29573127	SlFM1999
SL2.50ch08	63634349	63634350	SlFM1999
SL2.50ch11	77985	77986	SlFM1999
SL2.50ch12	2583426	2583427	SlFM1999
SL2.50ch10	63927225	64536783	SlFM2000
SL2.50ch04	55442423	55596263	log3.1.nitro.2.phenylethane
SL2.50ch06	42093274	42330322	log3.2.isobutylthiazole
SL2.50ch11	10423230	10423231	log3.2.isobutylthiazole
SL2.50ch11	11527195	11527196	log3.2.isobutylthiazole
SL2.50ch11	22115097	22439650	log3.2.isobutylthiazole
SL2.50ch11	23412955	23747399	log3.2.isobutylthiazole
SL2.50ch11	25308644	25864729	log3.2.isobutylthiazole
SL2.50ch11	34161629	34161630	log3.2.isobutylthiazole
SL2.50ch11	36832100	36832101	log3.2.isobutylthiazole
SL2.50ch11	38009096	38009097	log3.2.isobutylthiazole
SL2.50ch11	44206151	44206152	log3.2.isobutylthiazole
SL2.50ch11	44738718	44738719	log3.2.isobutylthiazole
SL2.50ch11	45493099	45493100	log3.2.isobutylthiazole
SL2.50ch11	49599724	49599725	log3.2.isobutylthiazole
SL2.50ch08	58109212	58109213	log3.2.methyl.1.butanol
SL2.50ch08	13015523	13015524	log3.2.methylbutanal
SL2.50ch08	1410115	1410116	log3.3.methyl.1.butanol
SL2.50ch08	58109212	58109213	log3.3.methyl.1.butanol
SL2.50ch03	69067839	69067840	SlFM1988
SL2.50ch03	69474592	70617951	SlFM1574
SL2.50ch08	10888874	10888875	log3.fructose
SL2.50ch03	69991839	69991840	SlFM0498
SL2.50ch09	69210606	69341748	log3.guaiacol
SL2.50ch01	1121328	1121329	log3.hexanal
SL2.50ch06	13742877	13742878	log3.isovaleric.acid
SL2.50ch06	43351068	43351069	log3.malic.acid
SL2.50ch06	44506205	45002970	log3.malic.acid
SL2.50ch05	7329141	7329142	log3.methional
SL2.50ch05	8386189	8386190	log3.methylsalicylate
SL2.50ch09	69210606	69305719	log3.methylsalicylate
SL2.50ch04	55495682	55495683	log3.phenylacetaldehyde
SL2.50ch02	47844965	48129483	log3.Soluble.Solids
SL2.50ch04	56067237	56067238	log3.Z.3.hexen.1.ol

## Sheet: Fig 4a(bis)
Loci associated with metabolite/volatiles/morhological traits variation in TIP-GWAS
Associated loci
Chr	Start	Stop	Metabolite
SL2.50ch12	17293269	17293270	SlFM0045
SL2.50ch09	54168113	54168114	SlFM0076
SL2.50ch03	4326838	4326839	SlFM0123
SL2.50ch03	4326838	4326839	SlFM0160
SL2.50ch03	4326838	4326839	SlFM0166
SL2.50ch03	4326838	4326839	SlFM0197
SL2.50ch09	54168113	54168114	SlFM0207
SL2.50ch03	4326838	4326839	SlFM0258
SL2.50ch03	4326838	4326839	SlFM0276
SL2.50ch12	17293269	17293270	SlFM0323
SL2.50ch03	4326838	4326839	SlFM0487
SL2.50ch09	68729049	68729050	SlFM0590
SL2.50ch03	4326838	4326839	SlFM0591
SL2.50ch03	4326838	4326839	SlFM0764
SL2.50ch12	17293269	17293270	SlFM0770
SL2.50ch03	4326838	4326839	SlFM0894
SL2.50ch03	4326838	4326839	SlFM0919
SL2.50ch03	4326838	4326839	SlFM0944
SL2.50ch03	4326838	4326839	SlFM0975
SL2.50ch02	44023319	44023320	SlFM0985
SL2.50ch02	44023319	44023320	SlFM1039
SL2.50ch03	4326838	4326839	SlFM1068
SL2.50ch03	4326838	4326839	SlFM1267
SL2.50ch04	4151202	4151203	SlFM1303
SL2.50ch07	59024872	59024873	SlFM1303
SL2.50ch07	50225334	50225335	SlFM1510
SL2.50ch01	69269113	69269114	log3.2methyl.1.butanol
SL2.50ch01	69269113	69269114	log3.3.methyl.1.butanol
SL2.50ch03	4326838	4326839	log3.6.methyl.5.hepten.2.one
SL2.50ch03	4326838	4326839	log3.geranylacetone
SL2.50ch02	44023319	44023320	log3.2.phenyl.ethanol

[truncated: 8 more sheets: Fig4b, Fig4d, Fig5d, Fig5e, Fig5h, Fig5i, Suppl. Fig. 3, Sheet1]
